# Supplementary material for: Crystal structure of the tetra­gonal polymorph of bis­(1-ethyl-3-methyl­imidazolium) tetra­bromido­cadmate
Source: Acta Crystallogr E Crystallogr Commun. 2016 Jun 24;72(Pt 7):1013–6. doi: 10.1107/S2056989016009919 (PMC4992928; doi:10.1107/S2056989016009919)
Supplement: Supplementary file 2 [file e-72-01013-Isup2.hkl]

#
# h,k,l, Fc-squared, Fo-squared, sigma(Fo-squared) and status flag
#
data_I
_shelx_title ' SIR2014 run in space group I 41/a'
_shelx_refln_list_code          4
_shelx_F_calc_maximum      645.29
_exptl_crystal_F_000      2480.00
_reflns_d_resolution_high  0.7201
 
loop_
 _symmetry_equiv_pos_as_xyz
 'x, y, z'
 '-x, -y+1/2, z'
 '-y+3/4, x+1/4, z+1/4'
 'y+1/4, -x+1/4, z+1/4'
 'x+1/2, y+1/2, z+1/2'
 '-x+1/2, -y+1, z+1/2'
 '-y+5/4, x+3/4, z+3/4'
 'y+3/4, -x+3/4, z+3/4'
 '-x, -y, -z'
 'x, y-1/2, -z'
 'y-3/4, -x-1/4, -z-1/4'
 '-y-1/4, x-1/4, -z-1/4'
 '-x+1/2, -y+1/2, -z+1/2'
 'x+1/2, y, -z+1/2'
 'y-1/4, -x+1/4, -z+1/4'
 '-y+1/4, x+1/4, -z+1/4'
 
_cell_length_a    14.6912
_cell_length_b    14.6912
_cell_length_c    20.0747
_cell_angle_alpha  90.000
_cell_angle_beta   90.000
_cell_angle_gamma  90.000
 
_shelx_F_squared_multiplier     1.000
 
loop_
 _refln_index_h
 _refln_index_k
 _refln_index_l
 _refln_F_squared_calc
 _refln_F_squared_meas
 _refln_F_squared_sigma
 _refln_observed_status
  -2   4   0   159597.78   164260.34   2471.94 o
   2   4   0    52005.54    53184.82   3118.19 o
   4   4   0    18024.72    16261.93    556.96 o
  -4   6   0    44084.82    39604.77    742.82 o
  -2   6   0    11797.40    12063.08    673.55 o
   0   6   0   151071.38   140978.03   1744.13 o
   2   6   0   261629.44   259978.58   3719.98 o
   4   6   0   366492.13   337256.03   9256.31 o
   6   6   0   173710.69   162226.64   1002.06 o
  -6   8   0    29013.28    28695.43    734.59 o
  -4   8   0    53504.87    55163.46    884.28 o
  -2   8   0   172565.61   179251.91   2166.77 o
   0   8   0   277519.41   277087.28   2000.67 o
   2   8   0   113163.73   106407.69   1050.72 o
   4   8   0    11405.58    11353.83    421.75 o
   6   8   0    84187.51    84058.38    743.31 o
   8   8   0    30689.03    27458.14    663.86 o
  -8  10   0      262.63      507.29    488.45 o
  -6  10   0    13710.30    14976.78    730.47 o
  -4  10   0     4750.15     4531.06    744.39 o
  -2  10   0    47188.79    52097.87    919.00 o
   0  10   0    96184.04   101463.27   1609.84 o
   2  10   0    11093.83    11091.00    605.16 o
   4  10   0    29627.14    28921.94    533.01 o
   6  10   0    12476.36    13947.86    463.90 o
   8  10   0    67149.66    67157.41    708.60 o
  10  10   0      905.12      857.59    474.37 o
 -10  12   0      474.67      335.54    630.21 o
  -8  12   0    40304.64    38654.29    704.02 o
  -6  12   0    41572.23    44111.26    873.88 o
  -4  12   0     3731.80     3570.68    680.19 o
  -2  12   0     2238.32     3404.84    694.39 o
   0  12   0    42844.68    45604.46    939.60 o
   2  12   0    19834.17    20626.72    687.72 o
   4  12   0     2224.08     2486.33    480.45 o
   6  12   0    56153.38    54674.42   1191.57 o
   8  12   0    81719.55    78342.49    918.74 o
  10  12   0    12420.86    12889.57    577.13 o
  12  12   0      312.11     -723.91    724.20 o
 -12  14   0     6600.74     8718.69   1393.54 o
 -10  14   0     5595.87     5236.58    738.00 o
  -8  14   0    46809.00    45774.52    804.78 o
  -6  14   0    83647.84    85366.89   1293.31 o
  -4  14   0     1170.27     1157.58    661.13 o
  -2  14   0      188.67      585.91    605.49 o
   0  14   0    75635.60    77192.33   1277.06 o
   2  14   0   108430.92   108945.73   2284.89 o
   4  14   0    18281.67    18563.17    913.07 o
   6  14   0     6651.28     6722.09    544.46 o
   8  14   0    43274.37    42496.65   1032.35 o
  10  14   0    13802.36    13893.82    873.44 o
  12  14   0     3073.75     2006.91   1025.45 o
  14  14   0     4853.85     3697.91   1131.78 o
 -12  16   0    11872.14    13331.71   1095.68 o
 -10  16   0     1483.09     1176.62    915.76 o
  -8  16   0     4170.62     4398.73    710.57 o
  -6  16   0    22419.52    23711.32    750.08 o
  -4  16   0     3003.40     3825.05    845.49 o
  -2  16   0      145.96     -781.96    781.96 o
   0  16   0    25012.38    27099.13    832.66 o
   2  16   0    38603.42    39305.15   1009.83 o
   4  16   0     3729.06     3417.11    931.43 o
   6  16   0      422.54      701.19    772.31 o
   8  16   0     1478.56     1342.49    676.68 o
  10  16   0     6371.23     6131.33    771.03 o
  12  16   0     3888.61     3046.42   1059.91 o
  -8  18   0      563.83       14.59    611.42 o
  -6  18   0     9187.36     9532.54    727.52 o
  -4  18   0    11063.94    10998.70    803.85 o
  -2  18   0     1152.43     1342.51    889.30 o
   0  18   0     1198.98     2755.52    715.07 o
   2  18   0     6514.62     6578.95    745.57 o
   4  18   0     1595.14     -857.78    857.78 o
   6  18   0      978.17     2085.21    822.97 o
   8  18   0     1547.53       67.40   1027.54 o
  -4  20   0    11900.55    12970.92    899.46 o
  -2  20   0     3604.67     4127.00    798.88 o
   0  20   0     1848.85     2258.60    795.25 o
   2  20   0     2057.22     3535.31    897.92 o
   4  20   0     5247.39     5807.24   2556.41 o
   2   3   1    81759.81    96115.61   3867.75 o
  -3   4   1    77219.03    80571.01    864.82 o
   3   4   1    67471.01    63065.36   1590.88 o
  -4   5   1    62184.92    63468.34    636.21 o
  -2   5   1     1885.45     2619.08    452.47 o
   0   5   1   152489.92   154725.70   1532.71 o
   2   5   1    12843.66    12734.88   1045.72 o
   4   5   1   106708.23   100172.04   1008.85 o
  -5   6   1     4232.46     4714.87    376.45 o
  -3   6   1    25346.49    23290.98    508.46 o
  -1   6   1    81161.95    88243.13    849.48 o
   1   6   1    19324.45    18428.85    595.47 o
   3   6   1    20325.42    17791.78    557.63 o
   5   6   1     3881.41     4848.20    314.00 o
  -6   7   1    65457.74    61974.63    585.61 o
  -4   7   1    33858.96    33388.68    598.63 o
  -2   7   1     2739.33     2250.69    468.16 o
   0   7   1   100152.61   102065.66   1102.05 o
   2   7   1    19564.13    16777.88    445.41 o
   4   7   1    71313.94    71806.89    524.47 o
   6   7   1      756.96      716.87    280.30 o
  -7   8   1    56137.73    55694.02    476.89 o
  -5   8   1    59760.81    60420.59    667.50 o
  -3   8   1      260.98      201.99    486.07 o
  -1   8   1     3308.58     3058.43    550.57 o
   1   8   1    10601.41    10115.62    436.10 o
   3   8   1       17.99       72.10    257.54 o
   5   8   1     7955.07     6712.25    300.11 o
   7   8   1    21057.70    20709.78    400.22 o
  -8   9   1     7311.35     6618.57    398.32 o
  -6   9   1    49504.15    47255.16    681.79 o
  -4   9   1     7980.37     8891.62    518.58 o
  -2   9   1    73573.72    73051.78    745.39 o
   0   9   1     8880.69     8925.98    513.56 o
   2   9   1    15802.45    14921.79    438.18 o
   4   9   1     6507.13     6182.34    304.61 o
   6   9   1     6029.27     5627.78    302.15 o
   8   9   1     1400.06     1743.67    333.22 o
  -9  10   1       18.16        0.69    364.98 o
  -7  10   1     6179.45     6128.65    415.64 o
  -5  10   1     6092.38     6553.70    506.25 o
  -3  10   1    47533.79    49016.63    638.18 o
  -1  10   1    33221.75    33715.46    626.15 o
   1  10   1     2346.15     2016.30    490.67 o
   3  10   1     4435.91     3800.29    338.10 o
   5  10   1     6599.28     6397.30    308.55 o
   7  10   1    10402.94    10090.36    325.48 o
   9  10   1    15076.55    14116.72    398.30 o
 -10  11   1    12381.36    11650.50    420.81 o
  -8  11   1     1142.91      980.77    355.27 o
  -6  11   1     9789.98    10208.59    539.36 o
  -4  11   1     1151.65      691.96    476.06 o
  -2  11   1    38002.32    36073.08    626.51 o
   0  11   1        6.08     -232.62    478.64 o
   2  11   1    14598.60    14065.86    454.48 o
   4  11   1      170.10      280.73    296.69 o
   6  11   1     4690.79     4682.85    294.83 o
   8  11   1     2199.66     2087.98    289.03 o
  10  11   1      344.37      379.93    356.42 o
 -11  12   1     1766.51     1925.44    470.68 o
  -9  12   1     2495.79     2722.76    406.10 o
  -7  12   1    10168.47     9782.27    459.03 o
  -5  12   1      988.61     1375.70    477.35 o
  -3  12   1     5718.72     5822.08    500.34 o
  -1  12   1       16.52      -38.49    453.09 o
   1  12   1     7639.83     8062.36    508.91 o
   3  12   1      254.95      704.18    412.43 o
   5  12   1      707.63      543.23    318.04 o
   7  12   1     4605.24     3985.01    297.73 o
   9  12   1      229.54     -177.31    342.05 o
  11  12   1     2081.49     2607.12    442.71 o
 -12  13   1     4505.90     4695.63    575.14 o
 -10  13   1     1135.46     1110.23    486.68 o
  -8  13   1     6533.85     6294.64    412.80 o
  -6  13   1     3651.26     3527.40    465.42 o
  -4  13   1     1926.31     1850.79    500.70 o
  -2  13   1      304.82      279.33    452.35 o
   0  13   1      500.15      759.54    565.95 o
   2  13   1       42.38      539.75    519.56 o
   4  13   1      299.40      366.84    414.30 o
   6  13   1     1216.00     1013.09    323.98 o
   8  13   1      338.60      593.66    329.86 o
  10  13   1      275.51      235.15    393.67 o
  12  13   1      807.10     1082.45    509.33 o
 -13  14   1     2799.62     2255.73    682.15 o
 -11  14   1      170.40     -186.38    531.88 o
  -9  14   1      452.05      292.81    425.28 o
  -7  14   1       11.25      328.42    412.75 o
  -5  14   1     2736.22     2925.49    489.43 o
  -3  14   1    14939.29    16168.39    497.57 o
  -1  14   1    12368.50    13277.53    536.46 o
   1  14   1      809.44     1072.74    476.67 o
   3  14   1       26.78      318.24    499.73 o
   5  14   1      460.86      844.84    448.43 o
   7  14   1     5765.17     5435.58    395.27 o
   9  14   1     3416.24     2876.27    490.66 o
  11  14   1     2783.73     2380.23    488.47 o
  13  14   1     1276.15     1069.77    673.18 o
 -12  15   1     1030.30     1787.74    808.04 o
 -10  15   1      107.13     -564.75    579.81 o
  -8  15   1      167.67       83.71    390.92 o
  -6  15   1      474.37      511.11    476.47 o
  -4  15   1     1150.79      508.14    510.97 o
  -2  15   1      677.94      -25.14    475.60 o
   0  15   1      848.32      645.24    475.69 o
   2  15   1     1504.25     1160.82    519.02 o
   4  15   1     3288.78     3430.97    616.37 o
   6  15   1     6172.97     5217.09    442.60 o
   8  15   1     2525.01     2638.77    485.17 o
  10  15   1     2573.25     2128.19    544.50 o
  12  15   1      384.23      443.46    618.05 o
 -11  16   1      431.61     -784.50    784.50 o
  -9  16   1        0.38      416.20    398.83 o
  -7  16   1     1226.43      984.63    454.57 o
  -5  16   1     1562.01     1417.47    482.21 o
  -3  16   1      174.77      472.39    438.32 o
  -1  16   1      375.19      283.41    517.75 o
   1  16   1      865.16     1720.44    534.71 o
   3  16   1     2936.42     3945.06    628.70 o
   5  16   1        0.10       71.89    592.97 o
   7  16   1     2091.32     2343.29    489.51 o
   9  16   1        4.38     -215.37    473.54 o
  11  16   1     2443.25     2977.50    614.11 o
 -10  17   1       19.55     -623.87    623.87 o
  -8  17   1      484.63      746.82    416.05 o
  -6  17   1      194.67     -115.29    455.20 o
  -4  17   1     2670.54     2550.50    523.98 o
  -2  17   1      632.42     1127.90    529.72 o
   0  17   1     3205.14     3813.80    507.21 o
   2  17   1      293.18      367.33    543.33 o
   4  17   1     5899.10     7402.54    705.08 o
   6  17   1      393.50     1515.97    543.16 o
   8  17   1     3148.27     3061.65    610.13 o
  10  17   1      544.03      778.10    630.01 o
  -9  18   1       39.59     -270.37    612.92 o
  -7  18   1      486.39      491.55    445.13 o
  -5  18   1      612.79      377.03    508.74 o
  -3  18   1     4763.33     4751.51    578.30 o
  -1  18   1      842.81     1328.57    551.07 o
   1  18   1        1.38      238.30    532.97 o
   3  18   1      112.44       28.87    653.57 o
   5  18   1       70.26     -225.71    821.03 o
   7  18   1       14.99      724.48    628.84 o
   9  18   1      197.79       69.63    582.45 o
  -6  19   1      985.95      930.94    526.46 o
  -4  19   1     2327.38     1857.60    565.84 o
  -2  19   1     1892.77     1261.22    619.12 o
   0  19   1     4357.65     4240.96    529.74 o
   2  19   1     2060.75     2444.35    536.57 o
   4  19   1     2335.68     1531.81    707.41 o
   6  19   1      870.73     1544.60    721.04 o
  -3  20   1      314.60     -180.46    729.73 o
  -1  20   1      207.41      215.06    606.71 o
   1  20   1     2777.18     3525.79    603.56 o
   3  20   1      700.90     -498.00    848.26 o
   1   1   2   416399.53   407669.00   8866.28 o
   2   2   2    54996.95    64175.59   3473.70 o
   3   3   2     1565.79     1452.58   1335.36 o
  -2   4   2     3470.16     3150.31    494.92 o
   2   4   2   198333.38   210132.66  14327.39 o
   4   4   2        7.76       58.25    362.37 o
  -3   5   2     6711.84     7872.70    436.35 o
  -1   5   2     5961.66     5588.74    475.63 o
   1   5   2   110904.32   105396.40   1071.25 o
   3   5   2   119783.94   120637.77   1609.88 o
   5   5   2   115513.52   119043.81   1081.19 o
  -4   6   2     4850.35     5238.64    411.88 o
  -2   6   2      415.89      736.51    437.10 o
   0   6   2      707.54     1084.31    480.49 o
   2   6   2    45551.43    45291.67    776.78 o
   4   6   2    44789.86    42723.25    650.57 o
   6   6   2     6214.07     5930.25    330.07 o
  -5   7   2    67435.13    65685.91    631.39 o
  -3   7   2    79028.00    80878.91    767.66 o
  -1   7   2    91186.59    93784.64    780.18 o
   1   7   2   154549.55   154379.11   1618.69 o
   3   7   2   149524.47   145429.64   1260.49 o
   5   7   2   126181.69   122269.07    725.13 o
   7   7   2    52703.76    52841.97    510.77 o
  -6   8   2      736.51     1163.02    401.87 o
  -4   8   2      461.79      882.19    471.53 o
  -2   8   2    13617.64    14177.93    530.74 o
   0   8   2    28355.41    26825.43    654.87 o
   2   8   2    40640.31    39072.71    527.73 o
   4   8   2     6930.62     6444.68    317.37 o
   6   8   2    24648.38    23457.21    380.57 o
   8   8   2     4160.95     4394.36    381.43 o
  -7   9   2     9688.23    10068.85    400.19 o
  -5   9   2    19591.63    18511.91    503.20 o
  -3   9   2    38683.90    39033.04    608.24 o
  -1   9   2   146120.77   145223.97    890.09 o
   1   9   2    41289.49    41031.53    650.97 o
   3   9   2      543.69      230.12    324.57 o
   5   9   2    12917.58    12563.34    342.36 o
   7   9   2    36635.59    35578.80    440.54 o
   9   9   2     9189.24     9292.41    427.29 o
  -8  10   2    18643.62    18637.46    407.32 o
  -6  10   2     3702.81     2885.55    407.63 o
  -4  10   2    13588.39    14276.87    508.46 o
  -2  10   2     1456.58     1222.45    502.50 o
   0  10   2    30684.43    30170.71    637.30 o
   2  10   2     3698.99     2895.42    419.63 o
   4  10   2      902.33     1118.65    316.12 o
   6  10   2    33667.66    32833.16    390.94 o
   8  10   2    17105.27    17284.22    386.90 o
  10  10   2     3391.12     3176.05    403.13 o
  -9  11   2     7074.59     7184.49    428.93 o
  -7  11   2    21418.88    20881.11    510.94 o
  -5  11   2    10904.65    11153.11    474.70 o
  -3  11   2    14296.19    14368.24    550.14 o
  -1  11   2    39213.49    40517.16    717.54 o
   1  11   2    20832.92    18695.82    558.38 o
   3  11   2     1321.38     1157.98    372.37 o
   5  11   2     2652.93     3022.42    322.28 o
   7  11   2    69161.63    69563.38    469.65 o
   9  11   2    23499.66    23559.20    485.33 o
  11  11   2      328.75      581.47    413.81 o
 -10  12   2     1584.39     1170.96    440.73 o
  -8  12   2     2318.92     2185.94    390.00 o
  -6  12   2     1394.26     1098.12    451.30 o
  -4  12   2    18975.68    20085.13    649.07 o
  -2  12   2        2.07      -72.91    531.08 o
   0  12   2    52614.76    53442.92    703.55 o
   2  12   2     9764.71     8670.86    457.80 o
   4  12   2    23150.15    22666.26    420.05 o
   6  12   2     2271.76     2430.87    292.20 o
   8  12   2     3667.75     3268.00    330.07 o
  10  12   2      452.15      938.53    390.54 o
  12  12   2     1561.63     2223.28    429.31 o
 -11  13   2     2956.93     2664.93    459.85 o
  -9  13   2    10134.71     8813.76    438.21 o
  -7  13   2    67963.25    68786.23    636.97 o
  -5  13   2    23605.88    23182.54    536.98 o
  -3  13   2      243.25      545.87    508.86 o
  -1  13   2    22212.48    23788.29    575.92 o
   1  13   2    70489.52    72207.29    788.27 o
   3  13   2    14056.39    13575.11    527.61 o
   5  13   2    17232.64    18117.84    440.04 o
   7  13   2    41683.08    41787.36    451.99 o
   9  13   2    27660.66    28242.75    434.51 o
  11  13   2     3112.04     3353.15    447.68 o
  13  13   2     3792.07     3189.68    694.45 o
 -12  14   2      491.99      170.36    583.64 o
 -10  14   2    11429.79    10266.13    538.26 o
  -8  14   2      255.97       20.57    391.00 o
  -6  14   2      546.65     1043.90    475.99 o
  -4  14   2     2870.07     2577.58    530.67 o
  -2  14   2    13575.82    13890.56    541.40 o
   0  14   2     7675.59     8721.98    525.88 o
   2  14   2       20.24      499.99    481.03 o
   4  14   2    29883.75    31687.21    616.80 o
   6  14   2    14261.29    13748.44    444.26 o
   8  14   2     1519.08     1958.26    356.82 o
  10  14   2     1441.75     1689.20    435.05 o
  12  14   2     1766.84     1567.30    454.82 o
  14  14   2     2328.91     1516.11    613.76 o
 -13  15   2    10242.83     8760.01   1029.05 o
 -11  15   2     5353.88     4325.45    873.64 o
  -9  15   2     7881.66     7669.96    467.32 o
  -7  15   2    19793.42    20061.92    494.57 o
  -5  15   2    20995.60    21817.99    532.29 o
  -3  15   2      256.88       32.70    461.59 o
  -1  15   2     8708.69     9483.34    591.25 o
   1  15   2    48796.64    49199.39    775.11 o
   3  15   2    31599.69    32044.40    724.15 o
   5  15   2     2296.96     2435.36    552.18 o
   7  15   2     4401.84     3299.99    487.96 o
   9  15   2     9325.38     8928.89    486.77 o
  11  15   2     5588.19     4595.09    652.82 o
  13  15   2     3759.58     2383.99    760.88 o
 -12  16   2      133.16      705.12    751.22 o
 -10  16   2     7057.74     6878.19    531.30 o
  -8  16   2      207.47      584.63    457.83 o
  -6  16   2    12853.84    12716.87    547.61 o
  -4  16   2      161.42     -157.95    480.50 o
  -2  16   2     6601.97     5855.23    485.92 o
   0  16   2      989.51      835.46    464.70 o
   2  16   2     3911.30     4697.58    497.30 o
   4  16   2       95.16      155.69    601.36 o
   6  16   2      128.81      -38.47    574.46 o
   8  16   2     2676.20     2924.78    502.83 o
  10  16   2      945.99      924.65    543.77 o
  12  16   2        2.53     -429.07    629.34 o
 -11  17   2     3238.72     3407.63    778.32 o
  -9  17   2       66.79     -492.14    492.14 o
  -7  17   2     3682.33     3389.54    453.63 o
  -5  17   2    10026.80    10351.74    531.52 o
  -3  17   2     3849.80     4336.30    472.27 o
  -1  17   2     2149.66     1783.28    511.43 o
   1  17   2    12725.01    12422.73    637.38 o
   3  17   2     6265.17     6641.69    707.06 o
   5  17   2      642.01     1172.75    673.86 o
   7  17   2     1386.40      996.59    576.12 o
   9  17   2     2881.14     1866.92    508.85 o
  11  17   2     4925.77     3309.49    886.13 o
  -8  18   2       15.98     -167.52    441.00 o
  -6  18   2     4164.69     4019.59    525.68 o
  -4  18   2     1195.81      644.19    520.27 o
  -2  18   2     2459.94     2074.42    598.48 o
   0  18   2      106.06      238.03    546.57 o
   2  18   2     3283.37     4176.00    658.49 o
   4  18   2     3294.80     2658.87    697.54 o
   6  18   2      396.82      397.05    585.32 o
   8  18   2      153.39      481.27    638.21 o
  -7  19   2     2647.57     2445.03    499.00 o
  -5  19   2     8964.36     9831.79    531.80 o
  -3  19   2     6974.17     7218.82    845.91 o
  -1  19   2     3148.44     4132.96    559.93 o
   1  19   2     1923.61     2433.81    569.35 o
   3  19   2     3894.15     4872.76    678.60 o
   5  19   2     5485.02     3893.70    765.50 o
   7  19   2     5134.37     4660.00    646.51 o
  -2  20   2       58.63      -11.20    543.42 o
   0  20   2        3.84     -492.75    705.55 o
   2  20   2        5.79     -506.41    701.28 o
   2   3   3    47925.10    54983.78   2925.44 o
  -3   4   3      374.51      492.36    431.23 o
  -1   4   3   124682.26   128711.84   1856.52 o
   1   4   3     1389.54     1500.20   1391.19 o
   3   4   3    29833.50    31801.07    619.96 o
  -4   5   3    12642.28    13839.64    481.75 o
  -2   5   3    10324.58    10131.54    505.70 o
   0   5   3     6081.96     7111.72    518.98 o
   2   5   3      126.97      664.67    408.47 o
   4   5   3     1470.26     1485.71    346.32 o
  -5   6   3    12956.29    12799.38    447.57 o
  -3   6   3   142346.45   138427.56   1104.79 o
  -1   6   3     6250.98     6458.33    491.15 o
   1   6   3    28677.68    30308.01    535.51 o
   3   6   3    38687.18    37830.37    610.26 o
   5   6   3    25732.56    22546.11    532.26 o
  -6   7   3    10672.86    10033.78    432.21 o
  -4   7   3   135787.78   135054.00   1001.17 o
  -2   7   3    80405.50    77221.64    776.08 o
   0   7   3    19685.93    21734.30    544.61 o
   2   7   3     8255.60     7368.50    389.09 o
   4   7   3    72734.32    69727.17    599.90 o
   6   7   3    25773.95    27149.22    438.46 o
  -7   8   3    10187.96    10993.24    427.10 o
  -5   8   3    14500.85    15263.24    534.11 o
  -3   8   3   101815.73   104973.68    900.98 o
  -1   8   3       16.65      316.78    477.02 o
   1   8   3    75684.33    77273.78    744.01 o
   3   8   3     6907.67     6184.24    373.69 o
   5   8   3    58464.62    54625.85    645.86 o
   7   8   3      920.23     1035.19    311.72 o
  -8   9   3     1887.79     2538.07    392.38 o
  -6   9   3     2653.73     2075.61    385.24 o
  -4   9   3     4489.04     4745.04    512.21 o
  -2   9   3        2.48      211.68    497.62 o
   0   9   3    40243.47    40230.72    641.72 o
   2   9   3    13598.52    13739.90    452.25 o
   4   9   3     7585.58     8005.46    332.06 o
   6   9   3    14861.51    13894.27    347.67 o
   8   9   3    12981.49    13574.92    392.33 o
  -9  10   3    14830.91    14905.09    439.88 o
  -7  10   3     7326.17     7246.90    434.96 o
  -5  10   3    31512.32    30713.70    590.30 o
  -3  10   3     2875.65     3086.42    512.86 o
  -1  10   3      310.15      135.76    480.15 o
   1  10   3    30959.36    30305.76    541.52 o
   3  10   3     4053.82     3461.73    385.41 o
   5  10   3     4552.40     4610.72    316.90 o
   7  10   3      306.15      314.75    316.14 o
   9  10   3    17584.58    17387.67    506.47 o
 -10  11   3     4695.55     4315.24    469.80 o
  -8  11   3        3.14      -15.30    391.19 o
  -6  11   3    31664.87    31210.15    542.48 o
  -4  11   3    29959.55    29762.46    605.84 o
  -2  11   3        4.70     -488.70    488.70 o
   0  11   3        5.83      278.37    493.06 o
   2  11   3     4939.50     4712.62    399.72 o
   4  11   3        8.11      442.16    336.26 o
   6  11   3     3041.77     2282.29    331.68 o
   8  11   3     5793.12     6044.21    363.65 o
  10  11   3     4556.63     4564.52    431.69 o
 -11  12   3       54.25       57.28    418.06 o
  -9  12   3     3917.80     4096.33    509.20 o
  -7  12   3     3812.85     3762.00    457.41 o
  -5  12   3    30101.74    29863.00    557.77 o
  -3  12   3      596.16      682.52    547.32 o
  -1  12   3     7327.09     7710.74    528.11 o
   1  12   3        8.44        5.44    440.70 o
   3  12   3      143.11       51.97    421.97 o
   5  12   3     2323.65     1962.57    352.25 o
   7  12   3     1761.47     2291.95    330.94 o
   9  12   3      977.49     1135.89    345.77 o
  11  12   3       32.14      -93.21    426.06 o
 -12  13   3       81.24        8.31    448.76 o
 -10  13   3     1323.30      903.24    451.94 o
  -8  13   3        3.58      162.02    402.64 o
  -6  13   3     4921.37     5175.19    443.86 o
  -4  13   3      372.33      678.55    498.97 o
  -2  13   3    12806.49    13457.63    568.53 o
   0  13   3     8832.13     9172.21    562.24 o
   2  13   3     3724.08     3653.46    449.12 o
   4  13   3      139.11      333.05    395.28 o
   6  13   3      117.14      261.29    314.68 o
   8  13   3      956.20     1347.12    333.03 o
  10  13   3    10698.84    10857.36    456.97 o
  12  13   3     4353.50     3009.22    445.86 o
 -13  14   3      112.85      596.79    700.29 o
 -11  14   3      651.34     -114.28    500.94 o
  -9  14   3     1420.53     1495.22    455.23 o
  -7  14   3       47.65      193.71    450.45 o
  -5  14   3      262.39      587.12    482.35 o
  -3  14   3     1910.28     2218.11    515.43 o
  -1  14   3     2215.07     1212.22    525.62 o
   1  14   3     3577.99     4505.28    527.70 o
   3  14   3      492.49      514.21    464.58 o
   5  14   3       87.69      -25.78    404.27 o
   7  14   3      715.47      656.04    329.27 o
   9  14   3     5362.40     4700.89    344.66 o
  11  14   3     5307.51     5190.10    506.83 o
  13  14   3      171.35     -496.27    496.27 o
 -12  15   3      280.01      477.74    594.80 o
 -10  15   3       16.77      182.62    481.44 o
  -8  15   3      124.49      381.59    529.04 o
  -6  15   3     3188.14     3046.63    501.35 o
  -4  15   3     4071.86     4171.45    484.12 o
  -2  15   3     1520.38     1135.22    510.20 o
   0  15   3        8.30       16.36    502.92 o
   2  15   3      251.13      124.39    453.31 o
   4  15   3      284.94      562.61    561.45 o
   6  15   3        1.79      100.25    403.61 o
   8  15   3      555.82      413.21    421.78 o
  10  15   3     1971.26     1490.88    582.48 o
  12  15   3       52.80      198.53    654.08 o
 -11  16   3      468.10       81.27    589.08 o
  -9  16   3       25.53       83.54    507.12 o
  -7  16   3      370.87      350.30    460.64 o
  -5  16   3     1550.29      878.27    497.98 o
  -3  16   3     1340.61     1866.10    519.46 o
  -1  16   3     3354.99     4241.44    570.70 o
   1  16   3     2991.55     3172.66    535.93 o
   3  16   3     3207.01     3686.92    650.86 o
   5  16   3       98.04     -104.42    613.75 o
   7  16   3     3158.55     3019.35    491.56 o
   9  16   3       11.47     -309.76    492.97 o
  11  16   3     1323.24      676.43    833.66 o
 -10  17   3       22.20     -299.28    507.66 o
  -8  17   3       91.82      516.81    491.76 o
  -6  17   3        0.86      171.02    483.71 o
  -4  17   3      152.18      826.49    475.01 o
  -2  17   3     1564.47     1461.28    461.82 o
   0  17   3     9720.37    10898.54    523.39 o
   2  17   3      552.36      523.97    591.82 o
   4  17   3     2269.40     2157.41    763.51 o
   6  17   3       25.56      196.68    595.87 o
   8  17   3     2932.11     2436.62    550.99 o
  10  17   3      874.86     -526.18   1220.36 o
  -9  18   3        1.16      -86.40    466.90 o
  -7  18   3     1028.41     1900.79    453.56 o
  -5  18   3       65.11     -453.91    453.91 o
  -3  18   3      488.44      826.48    522.65 o
  -1  18   3     3400.53     4622.95    574.36 o
   1  18   3     6779.04     7129.96    594.47 o
   3  18   3     1484.60      530.35    604.07 o
   5  18   3     1655.36     1329.89    657.49 o
   7  18   3     2107.78     2022.50    605.60 o
   9  18   3     3205.11     2058.26    612.23 o
  -6  19   3      826.06     1244.36    532.98 o
  -4  19   3       10.22     -147.26    467.90 o
  -2  19   3       74.34     -156.45    524.67 o
   0  19   3      345.07     1120.82    612.23 o
   2  19   3       13.51     -353.91    723.21 o
   4  19   3     1872.25     1303.66    773.32 o
   6  19   3      398.52      668.29    544.08 o
  -3  20   3     1635.10     2348.90    633.98 o
  -1  20   3      213.45       87.92    579.79 o
   1  20   3     1542.26     2200.53    569.53 o
   3  20   3        2.77      241.85    597.83 o
   0   0   4    22667.62    33152.18   3310.93 o
   2   2   4   102637.23   114289.34   3863.47 o
   3   3   4    89124.88    87297.57    998.28 o
  -2   4   4   186828.91   185139.17   1784.11 o
   0   4   4    89720.13    89670.60    981.80 o
   2   4   4   104250.39   107751.96    949.21 o
   4   4   4   132543.25   125481.47   2257.30 o
  -3   5   4     5862.52     6056.11    517.38 o
  -1   5   4    20804.65    22740.22    627.30 o
   1   5   4    20778.36    20428.79    578.58 o
   3   5   4     5913.49     6098.32    492.22 o
   5   5   4    21707.18    22525.71    458.17 o
  -4   6   4    72695.20    76045.15   1255.03 o
  -2   6   4    78729.52    77478.91    775.03 o
   0   6   4    91066.48   100240.23   1094.81 o
   2   6   4    37583.45    38861.83    577.98 o
   4   6   4    40404.00    39470.29    613.63 o
   6   6   4    26637.43    26319.72    574.89 o
  -5   7   4     8357.78     8669.82    511.55 o
  -3   7   4     1718.23     2056.17    459.10 o
  -1   7   4    26316.43    26609.16    627.94 o
   1   7   4   116330.54   112636.70    846.52 o
   3   7   4    80322.08    74199.38    682.55 o
   5   7   4     4748.54     4638.64    401.90 o
   7   7   4     5509.70     5423.09    421.31 o
  -6   8   4    20909.52    21153.99    516.51 o
  -4   8   4    38013.51    39473.68    582.62 o
  -2   8   4    37400.11    35107.96    655.04 o
   0   8   4    23292.80    24187.62    595.93 o
   2   8   4    32147.22    28797.95    504.73 o
   4   8   4    23596.00    23860.74    442.50 o
   6   8   4    28826.81    28286.73    409.64 o
   8   8   4    25527.51    24736.17    458.02 o
  -7   9   4     5114.55     5480.97    421.71 o
  -5   9   4     1102.85      826.68    509.91 o
  -3   9   4     9146.65     9124.13    516.18 o
  -1   9   4        3.58      350.17    515.67 o
   1   9   4      625.61      462.43    444.61 o
   3   9   4     6685.27     6508.25    392.46 o
   5   9   4    41281.99    40682.77    448.87 o
   7   9   4    62235.03    61219.16    489.51 o
   9   9   4     1155.52     1019.06    376.74 o
  -8  10   4    21194.89    21224.88    482.23 o
  -6  10   4    35833.62    36479.54    493.60 o
  -4  10   4    33884.70    35352.48    589.31 o
  -2  10   4    28895.88    30218.53    619.14 o
   0  10   4    15356.71    17579.59    512.36 o
   2  10   4    54248.67    52721.70    598.17 o
   4  10   4    72001.77    72933.28    557.31 o
   6  10   4    31529.91    30074.97    416.23 o
   8  10   4    14347.48    13430.99    413.20 o
  10  10   4    15206.33    15169.26    490.28 o
  -9  11   4    13432.90    13730.55    487.92 o
  -7  11   4    21784.74    21428.60    506.77 o
  -5  11   4     7794.71     8473.86    536.89 o
  -3  11   4    10367.17    10845.55    540.99 o
  -1  11   4    42204.25    43495.84    780.66 o
   1  11   4    73283.24    70379.63   1025.50 o
   3  11   4      167.51       92.13    371.03 o
   5  11   4     3966.67     4141.84    352.91 o
   7  11   4    23483.33    23407.07    398.61 o
   9  11   4      327.78      545.22    410.95 o
  11  11   4     5397.86     4989.35    472.93 o
 -10  12   4    20996.36    20455.98    526.12 o
  -8  12   4    10044.35    10861.63    521.41 o
  -6  12   4    17472.09    18016.06    455.07 o
  -4  12   4    31640.04    32476.42    643.68 o
  -2  12   4    26922.12    26230.72    628.08 o
   0  12   4    24670.82    24282.77    626.81 o
   2  12   4    26191.64    25665.54    525.72 o
   4  12   4    47877.00    46827.81    517.87 o
   6  12   4    17652.45    16529.25    389.20 o
   8  12   4     4400.90     3317.37    349.92 o
  10  12   4    11495.23    10877.40    474.81 o
  12  12   4    12353.90    13034.16    492.30 o
 -11  13   4     1007.82     1118.99    475.43 o
  -9  13   4     2074.00     1510.32    444.53 o
  -7  13   4      120.64      264.63    444.76 o
  -5  13   4     2821.32     3109.71    466.86 o
  -3  13   4    19567.36    19891.74    599.37 o
  -1  13   4     3476.65     3703.15    546.15 o
   1  13   4    24213.46    23852.52    578.76 o
   3  13   4    23470.44    23666.73    543.31 o
   5  13   4    47724.71    46498.22    591.93 o
   7  13   4     1775.42     1882.24    328.91 o
   9  13   4     4904.63     5034.71    384.19 o
  11  13   4     2361.63     1842.11    436.23 o
  13  13   4     2343.20     2186.80    447.15 o
 -12  14   4     6199.54     4930.68    469.49 o
 -10  14   4     9283.65     8581.57    495.49 o
  -8  14   4     4117.83     3584.46    589.34 o
  -6  14   4     2572.81     2375.86    428.89 o
  -4  14   4    20594.05    20690.46    592.98 o
  -2  14   4    23661.56    24171.70    637.62 o
   0  14   4     6348.06     6806.30    537.62 o
   2  14   4     6365.29     6225.80    484.43 o
   4  14   4    10250.60    11343.09    469.65 o
   6  14   4    10907.34    10996.42    378.16 o
   8  14   4     3855.38     3662.49    350.58 o
  10  14   4     3454.75     3513.11    435.42 o
  12  14   4     5852.71     5929.70    507.02 o
  14  14   4     4170.27     4134.36    703.46 o
 -13  15   4      413.28      654.51    646.76 o
 -11  15   4     9547.16     8277.01    708.50 o
  -9  15   4    13519.89    14750.94    512.14 o
  -7  15   4     3707.05     4026.97    449.45 o
  -5  15   4     4879.66     5201.64    496.94 o
  -3  15   4     9678.90    10615.46    547.93 o
  -1  15   4     4786.43     4289.89    551.43 o
   1  15   4     2034.85     1818.99    589.31 o
   3  15   4     1119.93     1722.39    521.23 o
   5  15   4    12305.24    12208.21    519.90 o
   7  15   4      243.70       96.95    384.63 o
   9  15   4     4707.28     4131.06    434.09 o
  11  15   4      209.26      233.68    596.28 o
  13  15   4     1424.11     1388.30    523.17 o
 -12  16   4     2953.74     1759.89    639.67 o
 -10  16   4     4461.17     3611.25    498.44 o
  -8  16   4     4453.80     4310.98    572.22 o
  -6  16   4     3361.06     3730.45    467.67 o
  -4  16   4     8864.47     9152.07    480.28 o
  -2  16   4    14462.46    14692.86    597.41 o
   0  16   4     6546.60     7620.28    523.88 o
   2  16   4     2161.33     2604.18    613.22 o
   4  16   4     7605.04     7625.30    667.02 o
   6  16   4    10630.07    10256.21    500.34 o
   8  16   4     6775.39     6581.55    506.80 o
  10  16   4     4032.74     4274.85    767.24 o
  12  16   4     4295.13     5342.68    747.83 o
  -9  17   4     1201.42     1796.07    504.39 o
  -7  17   4     5027.89     4936.52    470.70 o
  -5  17   4    13463.74    13926.72    553.83 o
  -3  17   4     1306.90     1877.34    472.41 o
  -1  17   4     4621.27     3957.52    565.56 o
   1  17   4     1627.67     2160.40    567.50 o
   3  17   4     8744.55     9665.35    610.54 o
   5  17   4     1244.69     1146.57    578.73 o
   7  17   4      333.47     -538.28    538.28 o
   9  17   4      382.54      770.56    614.36 o
  -8  18   4     5885.22     5349.36    528.05 o
  -6  18   4     4063.34     4487.13    514.87 o
  -4  18   4     5358.75     6224.80    470.25 o
  -2  18   4     8906.76     9816.55    642.59 o
   0  18   4     6647.60     7129.79    712.75 o
   2  18   4     5141.91     5875.96    657.59 o
   4  18   4     7467.28     8340.60    787.49 o
   6  18   4     8128.25     7678.33    947.17 o
   8  18   4     5340.78     4637.18    649.88 o
  -5  19   4      452.48      975.35    466.12 o
  -3  19   4       45.86     -381.50    533.56 o
  -1  19   4      981.30     1330.80    500.34 o
   1  19   4      347.89      153.64    587.70 o
   3  19   4      703.68       44.44    635.12 o
   5  19   4      310.27     -235.95    608.31 o
  -2  20   4     3927.54     3326.15    525.33 o
   0  20   4     4134.06     3504.70    606.89 o
   2  20   4     4459.24     4326.72    758.87 o
   0   1   5      122.41      541.16   1600.46 o
   1   2   5    47496.20    55013.77   2788.38 o
  -2   3   5    43256.30    44075.47    797.88 o
   0   3   5      551.83      671.07    589.95 o
   2   3   5     7857.43     9143.09    543.81 o
  -3   4   5    15137.35    15295.61    513.30 o
  -1   4   5    50009.23    51965.76    839.84 o
   1   4   5    23302.16    21500.16    591.35 o
   3   4   5   160223.56   164365.33   2509.50 o
  -4   5   5      371.63      369.24    408.96 o
  -2   5   5    26517.08    26394.50    712.34 o
   0   5   5       94.99      162.90    450.84 o
   2   5   5      792.30      415.20    367.03 o
   4   5   5    15530.85    14960.43    442.43 o
  -5   6   5    16615.46    17327.08    498.23 o
  -3   6   5   113054.70   113153.94   1092.63 o
  -1   6   5    39425.80    40364.22    706.17 o
   1   6   5    48522.32    43416.07    654.16 o
   3   6   5    28892.50    30269.76    558.67 o
   5   6   5    53744.53    54344.71    613.97 o
  -6   7   5    34981.46    36079.22    564.49 o
  -4   7   5    61992.37    64495.90    868.34 o
  -2   7   5    33801.88    34374.22    625.79 o
   0   7   5    10704.47    10329.20    559.19 o
   2   7   5     2626.23     2721.58    451.10 o
   4   7   5     8808.58     8223.38    363.74 o
   6   7   5    27102.62    25546.79    598.78 o
  -7   8   5    36781.95    35548.47    569.36 o
  -5   8   5       49.76      -57.57    459.99 o
  -3   8   5    48660.11    49216.07    632.77 o
  -1   8   5      685.01     1187.84    535.68 o
   1   8   5   100475.55    99442.89    819.34 o
   3   8   5     4117.00     3877.76    419.98 o
   5   8   5    31425.51    31603.67    481.92 o
   7   8   5      960.21      987.59    350.26 o
  -8   9   5    19879.08    19821.02    528.36 o
  -6   9   5     2074.16     1507.70    436.14 o
  -4   9   5      114.04       48.39    443.65 o
  -2   9   5     6783.20     6777.28    531.12 o
   0   9   5    25682.79    24959.98    619.59 o
   2   9   5      298.39     -163.99    457.13 o
   4   9   5     2317.64     2871.68    351.91 o
   6   9   5     1652.72     1115.05    340.10 o
   8   9   5     1548.59     1612.53    344.99 o
  -9  10   5    16394.32    16206.50    471.49 o
  -7  10   5    23988.39    24271.90    472.04 o
  -5  10   5    18171.15    18045.74    542.46 o
  -3  10   5    15820.72    15831.96    532.02 o
  -1  10   5     6492.42     6283.89    552.02 o
   1  10   5    17349.59    16463.16    492.96 o
   3  10   5     2145.12     2152.10    372.93 o
   5  10   5     7895.91     7795.40    336.83 o
   7  10   5        3.45      136.95    328.79 o
   9  10   5      976.30     1135.85    402.16 o
 -10  11   5      244.82      233.08    424.19 o
  -8  11   5      360.47      491.76    482.39 o
  -6  11   5     7622.87     8088.03    490.07 o
  -4  11   5    40509.28    41643.67    629.12 o
  -2  11   5    19447.93    20620.97    595.96 o
   0  11   5       12.40      534.86    436.41 o
   2  11   5       77.67      290.21    441.45 o
   4  11   5      778.80     1091.21    375.53 o
   6  11   5    11168.67    11185.52    357.17 o
   8  11   5    13127.74    12706.95    385.65 o
  10  11   5     3363.84     2533.44    466.31 o
 -11  12   5      792.45      562.33    472.38 o
  -9  12   5     9255.92     9626.79    475.41 o
  -7  12   5      326.98       86.80    395.72 o
  -5  12   5    11777.19    10727.71    575.95 o
  -3  12   5     8508.91     8411.53    509.69 o
  -1  12   5     7577.53     7352.27    526.37 o
   1  12   5      413.48      344.77    487.69 o
   3  12   5      455.67      301.01    388.41 o
   5  12   5      194.94       95.46    331.13 o
   7  12   5      413.72      211.95    329.47 o
   9  12   5     3208.25     3116.87    371.87 o
  11  12   5      711.11      926.58    496.30 o
 -12  13   5      732.44      782.47    437.22 o
 -10  13   5       83.64     -134.07    414.34 o
  -8  13   5      684.37      172.95    524.74 o
  -6  13   5     2693.57     2866.51    396.66 o
  -4  13   5      793.53      232.93    501.54 o
  -2  13   5     6581.20     6232.74    492.70 o
   0  13   5     8365.95     9779.25    512.38 o
   2  13   5     4835.65     4905.85    453.97 o
   4  13   5      479.71      188.04    395.33 o
   6  13   5      276.89      149.66    330.87 o
   8  13   5     2161.43     2457.79    341.18 o
  10  13   5     6837.59     6747.19    472.81 o
  12  13   5     3089.77     2512.60    457.09 o
 -13  14   5      874.43     1249.72    488.57 o
 -11  14   5      494.74      789.26    614.88 o
  -9  14   5     2550.46     2412.93    432.65 o
  -7  14   5      541.01      700.00    426.55 o
  -5  14   5      245.89     -147.85    449.95 o
  -3  14   5       46.21     -242.89    498.32 o
  -1  14   5      185.09     -456.34    538.28 o
   1  14   5      154.20      -50.82    522.44 o
   3  14   5      777.99      563.31    467.22 o
   5  14   5      174.83       53.90    380.69 o
   7  14   5     2339.12     2329.22    373.92 o
   9  14   5     1429.74     1411.62    398.60 o
  11  14   5     1762.14     1882.49    435.93 o
  13  14   5     1436.60      931.05    467.28 o
 -12  15   5        0.64      563.24    449.78 o
 -10  15   5      800.75      702.40    506.45 o
  -8  15   5        1.72       96.06    490.64 o
  -6  15   5     3668.59     3645.83    431.27 o
  -4  15   5     6081.81     6144.91    543.39 o
  -2  15   5     2656.28     3175.61    563.14 o
   0  15   5       25.12      516.42    548.82 o
   2  15   5      375.87     -132.64    494.86 o
   4  15   5        1.77      397.90    482.11 o
   6  15   5      101.34      579.84    421.07 o
   8  15   5     2567.51     2777.55    401.67 o
  10  15   5     1073.54      798.96    447.90 o
  12  15   5       51.71       52.61    536.24 o
 -11  16   5      203.47      375.22    483.66 o
  -9  16   5        2.30       50.30    487.33 o
  -7  16   5       21.17      295.36    449.76 o
  -5  16   5      248.41     -503.37    504.11 o
  -3  16   5        3.41      161.09    516.04 o
  -1  16   5     4462.74     4485.14    557.41 o
   1  16   5     1963.33     2776.86    581.73 o
   3  16   5     5954.40     6364.08    602.44 o
   5  16   5      270.92      613.97    475.24 o
   7  16   5     6706.63     6890.60    460.28 o
   9  16   5      132.33     -303.58    503.38 o
  11  16   5     1995.49     2230.83    889.34 o
 -10  17   5       93.98      291.20    457.34 o
  -8  17   5        6.03      115.84    509.79 o
  -6  17   5      191.60      823.51    427.42 o
  -4  17   5      143.57      285.70    448.80 o
  -2  17   5     3014.64     3878.78    591.34 o
   0  17   5     5800.87     5848.78    578.80 o
   2  17   5      867.45     1224.99    642.40 o
   4  17   5        0.62     -254.63    589.46 o
   6  17   5      264.25      489.54    578.68 o
   8  17   5      678.34      846.08    594.45 o
  10  17   5      736.51      614.87    809.79 o
  -7  18   5     1042.84     1245.67    494.92 o
  -5  18   5       59.34     1012.11    481.96 o
  -3  18   5     3083.24     3030.04    529.37 o
  -1  18   5      613.84     1139.60    521.78 o
   1  18   5     2331.07     1401.59    499.25 o
   3  18   5     2906.66     3310.96    678.29 o
   5  18   5     3889.19     2624.33   1039.75 o
   7  18   5     1307.22     2682.91    704.48 o
  -6  19   5      738.61      934.54    460.28 o
  -4  19   5      762.19      546.28    483.66 o
  -2  19   5      642.40     1185.09    547.69 o
   0  19   5       17.09      -68.83    647.29 o
   2  19   5      249.62     -137.32    636.08 o
   4  19   5      210.92      368.56    700.68 o
   6  19   5       10.48      185.04    613.36 o
  -1  20   5      536.65      112.84    534.65 o
   1  20   5     2900.40     2481.09    641.73 o
   0   2   6    27054.31    30776.88   1129.91 o
   2   2   6    21375.40    21186.38    662.41 o
  -1   3   6   258917.72   260217.67   3583.55 o
   1   3   6   189289.47   192137.53   1483.61 o
   3   3   6   288681.75   294981.66   3850.83 o
  -2   4   6     2187.24     1697.57    514.54 o
   0   4   6     5596.09     4617.00    458.59 o
   2   4   6    17200.61    17782.86    552.60 o
   4   4   6      725.07      926.19    448.32 o
  -3   5   6   343234.75   352424.66   4795.19 o
  -1   5   6   341347.69   348272.66   4155.85 o
   1   5   6    52167.41    52143.61    727.75 o
   3   5   6    37976.98    38894.80    695.44 o
   5   5   6     4382.62     5579.82    430.93 o
  -4   6   6     2970.39     3342.94    489.97 o
  -2   6   6     1240.87     1720.22    587.16 o
   0   6   6     3834.45     4219.20    466.30 o
   2   6   6     6064.18     6091.78    471.97 o
   4   6   6     8916.13     9468.86    433.74 o
   6   6   6      301.49      191.74    399.00 o
  -5   7   6    25486.41    26690.46    509.84 o
  -3   7   6    38388.36    40632.75    747.13 o
  -1   7   6     9912.75    10812.18    641.45 o
   1   7   6      274.71      684.46    457.48 o
   3   7   6      372.51      628.83    370.84 o
   5   7   6     2312.27     2345.89    365.86 o
   7   7   6     6940.63     7787.47    448.31 o
  -6   8   6      606.55      950.41    365.32 o
  -4   8   6     1141.23     1494.16    514.89 o
  -2   8   6      526.18      864.42    495.59 o
   0   8   6      816.86     1647.69    541.48 o
   2   8   6    14973.28    15849.90    540.12 o
   4   8   6      841.15      660.96    373.73 o
   6   8   6    14612.11    14591.14    449.15 o
   8   8   6      439.10      321.32    395.21 o
  -7   9   6    42885.04    42568.43    612.69 o
  -5   9   6    54224.79    55094.65    650.23 o
  -3   9   6    22024.00    21929.28    538.00 o
  -1   9   6      198.52     -165.72    495.47 o
   1   9   6    15779.41    15692.07    547.38 o
   3   9   6   166207.55   166215.61   1112.56 o
   5   9   6    97483.48    94901.32    673.41 o
   7   9   6     7328.83     7467.14    365.56 o
   9   9   6    33095.20    32513.51    505.77 o
  -8  10   6     6365.57     5419.04    497.44 o
  -6  10   6      448.26      877.21    496.97 o
  -4  10   6     4342.54     4554.76    464.44 o
  -2  10   6     2885.64     2738.90    501.27 o
   0  10   6     5796.54     6244.39    547.05 o
   2  10   6      431.05      600.83    492.67 o
   4  10   6     1194.95     1445.07    366.00 o
   6  10   6     8621.39     9136.63    359.80 o
   8  10   6      438.48      402.60    326.71 o
  10  10   6     3743.50     3444.37    383.20 o
  -9  11   6    41610.98    42541.45    713.54 o
  -7  11   6    19013.45    18029.23    455.52 o
  -5  11   6    33802.84    33787.82    632.82 o
  -3  11   6    71220.69    70092.69    857.47 o
  -1  11   6    12264.96    11885.81    556.35 o
   1  11   6    49024.33    47746.91    591.37 o
   3  11   6   176410.80   174588.83   1017.36 o
   5  11   6    84642.09    81753.05   1042.27 o
   7  11   6      842.74      987.87    324.72 o
   9  11   6     1975.52     2030.04    368.08 o
  11  11   6    39389.57    38758.91    747.01 o
 -10  12   6       59.28       20.88    406.73 o
  -8  12   6        0.55      442.69    483.86 o
  -6  12   6      157.60      309.27    446.01 o
  -4  12   6     4332.51     4959.74    467.82 o
  -2  12   6     1432.17     1397.52    477.66 o
   0  12   6    13356.41    12487.46    545.71 o
   2  12   6      268.47      348.40    494.38 o
   4  12   6    17400.96    17330.97    413.76 o
   6  12   6      203.43     -224.30    336.84 o
   8  12   6       26.19        0.51    332.42 o
  10  12   6      215.72       30.26    430.09 o
  12  12   6      222.59       47.93    496.93 o
 -11  13   6    24914.38    25980.87    530.64 o
  -9  13   6     5534.80     5942.78    458.08 o
  -7  13   6     2902.25     3144.76    435.31 o
  -5  13   6     9051.24     8861.65    536.49 o
  -3  13   6    59212.39    56623.43    895.40 o
  -1  13   6    23688.95    25771.96    600.01 o
   1  13   6     1133.26      468.32    565.44 o
   3  13   6    16801.00    16547.38    529.85 o
   5  13   6    20028.73    18645.68    422.12 o
   7  13   6      850.05     1143.21    345.22 o
   9  13   6      134.97      -30.10    374.23 o
  11  13   6    13519.33    13109.64    537.17 o
  13  13   6     9981.87     8996.24    539.57 o
 -12  14   6        2.55     -395.99    505.02 o
 -10  14   6     6150.19     6283.18    440.91 o
  -8  14   6      256.21     -391.68    523.10 o
  -6  14   6      962.70     1341.30    436.95 o
  -4  14   6      742.77      699.81    509.25 o
  -2  14   6      877.69     1754.34    512.07 o
   0  14   6      346.56       85.51    519.46 o
   2  14   6      369.43      397.88    501.94 o
   4  14   6     4373.56     4562.33    428.48 o
   6  14   6     1227.27      992.53    364.82 o
   8  14   6     2317.05     1870.63    400.18 o
  10  14   6       23.51      411.15    456.46 o
  12  14   6      353.37      721.97    494.22 o
  14  14   6       92.26      655.73    506.00 o
 -13  15   6      311.21      496.76    503.93 o
 -11  15   6     3888.13     3792.30    468.51 o
  -9  15   6     3734.85     3687.91    513.32 o
  -7  15   6      318.51      871.22    409.24 o
  -5  15   6     1115.37      924.85    445.89 o
  -3  15   6    53026.26    53671.36    887.99 o
  -1  15   6    11034.24    10575.60    566.03 o
   1  15   6     3333.26     2347.46    517.46 o
   3  15   6       68.84      -67.74    537.48 o
   5  15   6    20649.35    20756.01    547.44 o
   7  15   6    13064.98    13059.33    473.43 o
   9  15   6     2214.98     2173.17    450.31 o
  11  15   6     4230.06     4130.25    546.08 o
  13  15   6     3795.86     2689.20    659.52 o
 -10  16   6      146.15      238.41    472.06 o
  -8  16   6      138.12     -452.14    452.14 o
  -6  16   6     5178.84     5109.06    493.36 o
  -4  16   6     1100.68     1701.68    497.59 o
  -2  16   6     1920.57     2234.67    507.91 o
   0  16   6       20.27     -378.82    511.78 o
   2  16   6     1804.74     1936.85    549.17 o
   4  16   6      317.16      511.11    486.56 o
   6  16   6      296.82      -21.92    463.89 o
   8  16   6      630.10     1000.76    454.03 o
  10  16   6      122.00      -72.36    518.74 o
  -9  17   6    18466.23    18167.70    900.43 o
  -7  17   6     5169.30     6166.11    615.07 o
  -5  17   6     3433.34     4586.66    506.22 o
  -3  17   6    15116.02    15755.88    628.54 o
  -1  17   6    19051.32    19964.00    648.33 o
   1  17   6     1817.73     2598.57    565.15 o
   3  17   6     5353.27     5867.94    608.46 o
   5  17   6    24772.69    26480.79   1406.49 o
   7  17   6    18521.12    16477.00   2360.34 o
   9  17   6     6347.83     6887.49    782.16 o
  -8  18   6       30.85      -95.81    483.89 o
  -6  18   6      188.32      240.05    486.32 o
  -4  18   6       47.08      701.08    483.06 o
  -2  18   6      265.84      384.81    532.13 o
   0  18   6       16.48     -168.55    568.46 o
   2  18   6      213.22     -147.78    549.09 o
   4  18   6      494.67      872.03    531.10 o
   6  18   6       41.71      103.05    626.70 o
   8  18   6      515.25     1281.20    607.91 o
  -5  19   6      179.36       -3.12    504.39 o
  -3  19   6     2595.52     2255.28    516.89 o
  -1  19   6     9442.08    10220.73    576.27 o
   1  19   6     8258.62     8472.09    655.98 o
   3  19   6     5734.38     4864.74    573.24 o
   5  19   6     3597.30     3235.71    630.65 o
   0   1   7      471.62      106.07    688.41 o
  -1   2   7     1857.11     1986.00    446.14 o
   1   2   7     1234.78     1005.39    491.86 o
  -2   3   7    39114.48    40694.50    648.43 o
   0   3   7    15727.22    17816.61    567.05 o
   2   3   7    29125.12    29466.80    709.06 o
  -3   4   7    20826.37    18020.90    557.14 o
  -1   4   7    27177.58    25901.94    722.16 o
   1   4   7     6147.40     5667.14    446.27 o
   3   4   7    54760.85    54567.18    974.19 o
  -4   5   7    49452.75    53611.84    734.79 o
  -2   5   7    17725.25    18553.21    578.31 o
   0   5   7    46194.06    45278.80    702.63 o
   2   5   7     5413.26     5839.44    444.09 o
   4   5   7    88410.81    89093.24    775.19 o
  -5   6   7       36.84     -167.83    406.92 o
  -3   6   7      227.60      627.69    556.79 o
  -1   6   7    67012.20    65173.36    887.90 o
   1   6   7    57316.10    59306.15    674.54 o
   3   6   7    30720.76    32585.28    461.12 o
   5   6   7    25617.80    24096.51    531.82 o
  -6   7   7    71263.51    69753.30    656.18 o
  -4   7   7      605.73      408.44    516.79 o
  -2   7   7     4900.88     4565.82    579.87 o
   0   7   7    60403.88    62010.25    753.67 o
   2   7   7     1240.85     1935.95    476.32 o
   4   7   7    12405.24    12806.08    420.18 o
   6   7   7    14586.37    13387.97    428.07 o
  -7   8   7    64779.15    60767.20    756.69 o
  -5   8   7    17251.05    16016.80    517.34 o
  -3   8   7    26659.16    26504.29    642.52 o
  -1   8   7      416.89      576.11    510.85 o
   1   8   7    15181.82    13710.50    514.16 o
   3   8   7      115.04      691.93    381.03 o
   5   8   7     2090.13     2106.93    354.86 o
   7   8   7     3185.53     3635.12    435.47 o
  -8   9   7    12105.62    12200.14    628.76 o
  -6   9   7    42357.13    44655.67    632.26 o
  -4   9   7       62.62     -293.28    543.16 o
  -2   9   7    55510.48    55372.77    742.97 o
   0   9   7      367.50      466.78    497.40 o
   2   9   7     6113.18     5391.51    486.78 o
   4   9   7     1406.48     1211.36    372.67 o
   6   9   7       57.64      350.43    352.70 o
   8   9   7       53.97      453.14    360.49 o
  -9  10   7      331.34      588.39    418.02 o
  -7  10   7     4227.02     4172.79    439.80 o
  -5  10   7       47.40       73.53    445.10 o
  -3  10   7    59276.54    56194.81    791.16 o
  -1  10   7    31579.84    30218.70    671.66 o
   1  10   7     6139.42     5898.82    536.84 o
   3  10   7     1840.21     1256.11    430.87 o
   5  10   7    10247.22    10916.97    425.50 o
   7  10   7     5436.26     5784.22    349.24 o
   9  10   7     7094.88     6964.87    442.42 o
 -10  11   7     2205.31     2396.19    465.39 o
  -8  11   7     5165.97     5316.26    481.69 o
  -6  11   7       11.53     -111.41    505.81 o
  -4  11   7     8438.51     8325.81    536.31 o
  -2  11   7    34495.47    36146.98    615.22 o
   0  11   7     5569.15     5478.54    578.53 o
   2  11   7     4002.77     4171.01    618.46 o
   4  11   7      177.91      -75.51    375.39 o
   6  11   7     9305.11     8827.19    364.52 o
   8  11   7     6230.93     5457.13    368.78 o
  10  11   7     7231.60     6611.44    426.03 o
 -11  12   7        5.48      114.58    434.28 o
  -9  12   7     7307.54     7243.38    493.24 o
  -7  12   7      181.78      351.80    410.10 o
  -5  12   7      280.85      163.24    501.12 o
  -3  12   7     1076.72     1370.93    463.06 o
  -1  12   7      240.27      293.26    504.41 o
   1  12   7     8267.13     7763.91    497.60 o
   3  12   7     2440.57     2337.98    403.73 o
   5  12   7      515.84      663.78    353.90 o
   7  12   7     1546.60     1452.93    338.41 o
   9  12   7       91.75      354.90    397.27 o
  11  12   7      947.31     1577.03    466.15 o
 -12  13   7     3768.34     3379.94    496.50 o
 -10  13   7      182.03      224.26    435.13 o
  -8  13   7     8297.16     7923.30    465.21 o
  -6  13   7      380.52     -142.09    470.34 o
  -4  13   7     1251.02     1679.28    491.71 o
  -2  13   7     1196.44     1215.10    458.91 o
   0  13   7     2546.57     2875.09    485.68 o
   2  13   7      192.48      138.99    563.85 o
   4  13   7      277.70      517.67    381.83 o
   6  13   7      557.68      746.83    358.84 o
   8  13   7      116.74      486.63    386.11 o
  10  13   7       87.65      390.81    434.62 o
  12  13   7     5137.60     5519.66    523.10 o
 -13  14   7     2448.34     1921.71    522.10 o
 -11  14   7      198.99      200.75    461.26 o
  -9  14   7     2992.30     2412.96    571.65 o
  -7  14   7      165.03      200.12    439.66 o
  -5  14   7     4226.42     3683.39    550.00 o
  -3  14   7     5635.72     5471.10    498.62 o
  -1  14   7     3802.74     4207.36    512.25 o
   1  14   7        2.05       75.66    625.77 o
   3  14   7      586.60     1200.61    525.48 o
   5  14   7       15.32      140.55    372.43 o
   7  14   7     4930.61     4316.85    392.39 o
   9  14   7      885.94     1204.99    411.21 o
  11  14   7       18.76       86.26    507.23 o
  13  14   7      109.20      323.53    541.65 o
 -12  15   7      602.52     1097.03    535.12 o
 -10  15   7        7.15      578.36    479.26 o
  -8  15   7        1.57     -285.94    436.10 o
  -6  15   7      466.25      672.34    435.71 o
  -4  15   7     2647.61     2374.83    513.14 o
  -2  15   7     8060.97     8506.37    514.72 o
   0  15   7     1301.65     1276.88    489.02 o
   2  15   7     1464.64     2184.75    494.90 o
   4  15   7     1352.13     1140.62    423.62 o
   6  15   7     5153.46     4663.62    412.11 o
   8  15   7     3175.76     3522.77    454.78 o
  10  15   7      142.00      254.69    479.71 o
  12  15   7       60.38      -73.68    474.55 o
 -11  16   7      337.92      748.25    473.93 o
  -9  16   7      112.90     -360.52    564.79 o
  -7  16   7       43.13      208.54    460.17 o
  -5  16   7      309.08      887.97    529.78 o
  -3  16   7      805.86     1018.83    469.41 o
  -1  16   7      409.02      764.80    511.91 o
   1  16   7      687.85      194.47    619.16 o
   3  16   7     5493.56     5182.21    584.11 o
   5  16   7      337.75      692.75    418.71 o
   7  16   7     2239.01     2072.44    437.35 o
   9  16   7       11.72     -277.47    513.58 o
  11  16   7     4917.10     3413.95    950.01 o
 -10  17   7       59.97     -361.38    520.24 o
  -8  17   7      205.34      670.93    530.49 o
  -6  17   7      499.28      807.48    500.74 o
  -4  17   7     1344.94     1623.74    516.47 o
  -2  17   7     1757.01     2005.64    556.40 o
   0  17   7       89.35      332.44    599.38 o
   2  17   7     1849.25     2162.26    496.52 o
   4  17   7     4058.43     4098.00    559.92 o
   6  17   7      376.04      168.79    479.61 o
   8  17   7      727.48      707.12    505.12 o
  10  17   7     2478.53     3622.43    668.58 o
  -7  18   7      404.47      427.51    485.54 o
  -5  18   7     1382.08     1633.50    521.68 o
  -3  18   7     4430.48     4838.59    585.95 o
  -1  18   7       54.17     -111.09    623.87 o
   1  18   7     1370.37     1711.60    571.80 o
   3  18   7      222.74     -486.45    541.90 o
   5  18   7     1132.77      390.45    496.63 o
   7  18   7      106.81       -4.51    538.71 o
  -4  19   7     2751.16     2003.26    617.13 o
  -2  19   7     3456.80     4151.32    515.25 o
   0  19   7      923.37      379.18    541.71 o
   2  19   7      413.46     -274.27    672.26 o
   4  19   7      861.73      716.62    532.84 o
   1   1   8     4194.86     4296.75    492.14 o
   0   2   8    14927.97    16111.25    601.46 o
   2   2   8    93159.70    93569.22   1768.66 o
  -1   3   8     4366.88     4302.73    441.22 o
   1   3   8    76917.97    76167.73    817.25 o
   3   3   8     9666.85    10105.27    497.40 o
  -2   4   8   408191.19   411818.00   3761.83 o
   0   4   8   181790.80   186588.69   1666.36 o
   2   4   8   127653.80   126432.40   1675.79 o
   4   4   8    97541.34    98026.29   1594.12 o
  -3   5   8      451.46      479.91    488.00 o
  -1   5   8     8772.25     8096.44    595.42 o
   1   5   8    10005.07    10447.97    455.74 o
   3   5   8     5054.90     6928.31    420.47 o
   5   5   8     6673.71     6607.20    449.64 o
  -4   6   8    29178.79    28840.13    618.15 o
  -2   6   8   135760.88   133012.77   1290.41 o
   0   6   8    42397.68    42998.10    710.33 o
   2   6   8      620.23      455.27    445.79 o
   4   6   8      755.09      628.37    376.36 o
   6   6   8     3573.49     3277.36    448.03 o
  -5   7   8     1553.68     1477.13    429.15 o
  -3   7   8     1465.18     1586.22    564.04 o
  -1   7   8     3525.44     3326.11    516.59 o
   1   7   8     6661.64     6360.31    510.79 o
   3   7   8    28827.01    29053.31    460.72 o
   5   7   8     5734.11     6296.88    449.23 o
   7   7   8      140.85      335.65    390.98 o
  -6   8   8    44642.94    44989.17    699.42 o
  -4   8   8    33587.76    32586.03    634.32 o
  -2   8   8     2019.43     2974.31    573.17 o
   0   8   8      161.35      -65.79    523.74 o
   2   8   8    42113.41    42568.36    637.82 o
   4   8   8    51735.89    50435.15    657.16 o
   6   8   8    11861.73    12237.07    430.56 o
   8   8   8    29410.72    28177.21    498.71 o
  -7   9   8      322.43      456.05    457.13 o
  -5   9   8      258.16      626.73    501.55 o
  -3   9   8     1003.88     1196.55    507.89 o
  -1   9   8      845.75     1446.27    452.99 o
   1   9   8     1991.00     1876.99    515.72 o
   3   9   8     4020.54     4020.38    398.82 o
   5   9   8     1264.94     1048.41    332.43 o
   7   9   8    13267.53    13708.87    509.27 o
   9   9   8      224.59      615.93    458.95 o
  -8  10   8    46915.84    46161.29    690.85 o
  -6  10   8    40489.68    41509.42    600.79 o
  -4  10   8    50955.97    49743.64    821.25 o
  -2  10   8    11509.81    11808.78    570.49 o
   0  10   8    16484.19    17880.21    580.84 o
   2  10   8   137760.31   139431.58    952.49 o
   4  10   8   170014.31   168406.38   1693.68 o
   6  10   8    18381.24    19248.81    449.11 o
   8  10   8     2151.44     1766.53    372.38 o
  10  10   8    35960.05    36641.74    568.46 o
  -9  11   8     3932.89     4565.18    452.45 o
  -7  11   8     4830.00     4913.58    448.54 o
  -5  11   8      216.16     -393.66    437.82 o
  -3  11   8     1892.68     1471.88    545.47 o
  -1  11   8     8034.04     8724.59    563.73 o
   1  11   8    12853.08    12948.66    706.40 o
   3  11   8     1733.02     1866.67    427.18 o
   5  11   8      250.05       66.64    359.38 o
   7  11   8     4776.93     5288.23    371.96 o
   9  11   8     2458.72     2571.94    402.29 o
  11  11   8      845.89     1701.45    526.06 o
 -10  12   8    26629.96    27143.77    630.16 o
  -8  12   8     1587.71     1036.67    433.11 o
  -6  12   8      781.02     1281.01    498.59 o
  -4  12   8    41973.71    41759.14    656.98 o
  -2  12   8    39661.08    40250.45    630.93 o
   0  12   8     3591.99     4020.88    490.11 o
   2  12   8    22761.61    23371.40    587.68 o
   4  12   8    61138.43    60148.65    597.65 o
   6  12   8      472.74      281.18    362.43 o
   8  12   8     1815.91     1929.13    363.27 o
  10  12   8    10022.23     8933.05    443.92 o
  12  12   8    24901.71    25709.59    993.90 o
 -11  13   8       21.24      199.12    482.89 o
  -9  13   8      150.70      523.59    480.53 o
  -7  13   8     1057.72     1111.62    478.82 o
  -5  13   8      826.11      697.96    486.04 o
  -3  13   8     3693.09     4124.52    460.11 o
  -1  13   8     1412.85      557.14    493.60 o
   1  13   8    14084.16    14644.69    597.18 o
   3  13   8     1714.80     1880.77    395.37 o
   5  13   8    10620.54    11341.27    390.76 o
   7  13   8      225.98      189.94    347.79 o
   9  13   8      465.13      778.94    377.63 o
  11  13   8      182.89       13.58    450.71 o
  13  13   8      753.82      749.44    475.19 o
 -12  14   8     2716.10     1949.51    487.86 o
 -10  14   8     6581.08     7364.73    516.88 o
  -8  14   8       96.87     -164.47    453.15 o
  -6  14   8     1284.13     1841.44    533.90 o
  -4  14   8    23764.53    24063.85    635.44 o
  -2  14   8    48115.23    47616.39    645.81 o
   0  14   8      225.78      371.70    461.39 o
   2  14   8     1400.48     1015.36    516.96 o
   4  14   8     7680.55     7882.17    465.70 o
   6  14   8    11761.63    12425.63    432.08 o
   8  14   8      657.06     1202.51    400.21 o
  10  14   8     4596.73     4842.91    458.67 o
  12  14   8     7381.18     7505.50    544.79 o
 -11  15   8     2462.92     2329.74    469.75 o
  -9  15   8     2757.95     1897.55    620.54 o
  -7  15   8      311.90      300.05    429.72 o
  -5  15   8        0.50      493.68    539.75 o
  -3  15   8     3491.25     3463.85    447.77 o
  -1  15   8      579.78      800.49    480.99 o
   1  15   8       22.46     -273.98    646.76 o
   3  15   8      611.28      956.15    444.20 o
   5  15   8     7688.98     7571.12    434.14 o
   7  15   8      670.45      727.82    402.76 o
   9  15   8      682.82      994.18    490.05 o
  11  15   8       46.99      176.72    449.07 o
 -10  16   8     8879.32     8702.60    522.61 o
  -8  16   8     9830.10     9124.83    478.54 o
  -6  16   8     2861.37     2548.74    508.29 o
  -4  16   8    11572.76    10809.81    556.87 o
  -2  16   8    27751.43    28311.98    604.96 o
   0  16   8     4284.30     4573.59    580.75 o
   2  16   8      254.68      155.61    498.21 o
   4  16   8    15681.14    15054.40    593.51 o
   6  16   8    27518.37    26015.42    876.96 o
   8  16   8    12213.26    12269.83    506.60 o
  10  16   8     3511.13     2637.38    491.17 o
  -9  17   8      750.72      387.98    544.78 o
  -7  17   8     1116.51      394.96    462.54 o
  -5  17   8     2698.82     3267.31    533.00 o
  -3  17   8      501.03      642.44    493.61 o
  -1  17   8     1481.87     1551.37    515.20 o
   1  17   8      469.73      216.68    538.40 o
   3  17   8      701.80      778.22    489.88 o
   5  17   8       69.28      365.85    478.81 o
   7  17   8      157.30      218.43    514.58 o
   9  17   8      998.21      657.36    513.99 o
  -6  18   8     2035.51     1939.59    484.73 o
  -4  18   8     1735.77     2034.07    571.01 o
  -2  18   8     7428.91     8710.97    551.49 o
   0  18   8    10728.69    11495.56    639.38 o
   2  18   8     6440.80     7756.24    631.82 o
   4  18   8     8231.38     7639.61    686.32 o
   6  18   8     6303.16     5733.93    523.45 o
  -3  19   8        1.82      -12.25    534.79 o
  -1  19   8      296.95      407.80    513.99 o
   1  19   8      376.79       87.50    535.94 o
   3  19   8      827.11      303.45    538.81 o
   0   1   9      488.08      820.71    391.89 o
  -1   2   9    21985.33    22893.11    588.49 o
   1   2   9       15.56      225.35    588.09 o
  -2   3   9    29079.21    28143.51    572.01 o
   0   3   9    17000.09    17028.01    555.19 o
   2   3   9     8278.77     7952.94    514.60 o
  -3   4   9    17833.49    17863.25    598.77 o
  -1   4   9     1207.97     1728.02    481.06 o
   1   4   9      509.41      723.77    450.68 o
   3   4   9     8525.08     8688.72    553.94 o
  -4   5   9    21595.43    21654.26    541.60 o
  -2   5   9     1045.42     1668.98    517.24 o
   0   5   9   135527.61   133443.83   1211.05 o
   2   5   9    28502.27    28519.46    547.44 o
   4   5   9    30046.42    28758.90    563.12 o
  -5   6   9    15753.40    14671.79    511.52 o
  -3   6   9    41062.16    41508.17    661.26 o
  -1   6   9    26446.60    25219.84    670.04 o
   1   6   9     1743.22     1748.24    449.84 o
   3   6   9        5.23      120.78    404.18 o
   5   6   9     3517.09     4718.84    435.22 o
  -6   7   9     8781.64     9518.02    466.61 o
  -4   7   9    45307.37    46361.34    725.59 o
  -2   7   9    22621.08    21588.70    691.36 o
   0   7   9    18721.24    18560.89    538.34 o
   2   7   9     9768.38    10840.84    474.38 o
   4   7   9    68922.90    66333.38    701.50 o
   6   7   9       74.98      201.50    410.05 o
  -7   8   9     4616.67     5348.02    434.38 o
  -5   8   9    40925.53    42851.25    817.77 o
  -3   8   9    21310.50    21181.14    612.37 o
  -1   8   9     7063.31     6298.95    585.33 o
   1   8   9     6244.99     6522.53    555.27 o
   3   8   9     1026.97     1373.50    390.61 o
   5   8   9    19109.67    20025.89    435.74 o
   7   8   9    15507.77    15636.54    434.57 o
  -8   9   9       10.06       -4.15    453.12 o
  -6   9   9    17333.17    17666.23    568.86 o
  -4   9   9    20325.59    21004.16    587.39 o
  -2   9   9    40438.21    41740.70    710.16 o
   0   9   9     8994.30     8779.96    477.35 o
   2   9   9    19914.88    19538.93    509.17 o
   4   9   9     7394.85     7269.59    421.90 o
   6   9   9    16670.39    18050.49    433.07 o
   8   9   9     1633.70     1870.46    453.60 o
  -9  10   9      451.05      399.44    591.41 o
  -7  10   9     1182.22      934.18    483.86 o
  -5  10   9    10388.30    10324.17    519.52 o
  -3  10   9    12852.18    12575.05    563.89 o
  -1  10   9    11374.33    12461.74    517.42 o
   1  10   9    12423.68    12552.68    733.27 o
   3  10   9      194.08      486.51    364.09 o
   5  10   9     1493.69     1405.96    380.08 o
   7  10   9    10115.46    10978.59    482.84 o
   9  10   9    18977.69    19311.71    459.02 o
 -10  11   9     9823.32     9769.93    485.59 o
  -8  11   9     1438.14     1901.25    481.78 o
  -6  11   9    17097.54    17009.50    508.42 o
  -4  11   9     3548.09     4159.95    504.30 o
  -2  11   9     6009.46     6108.84    519.23 o
   0  11   9     4187.28     3900.16    481.14 o
   2  11   9     6307.89     6535.88    417.93 o
   4  11   9      383.06      140.29    399.69 o
   6  11   9      156.14      257.48    378.57 o
   8  11   9      148.16       41.77    360.42 o
  10  11   9     1705.96     1926.11    479.73 o
 -11  12   9     1397.54     1688.02    502.84 o
  -9  12   9      175.07     -265.27    497.40 o
  -7  12   9    11040.96    11631.94    472.03 o
  -5  12   9    10161.94    10312.13    507.68 o
  -3  12   9      100.59       70.37    482.31 o
  -1  12   9     2731.42     2518.65    483.92 o
   1  12   9     2792.79     1529.71    714.05 o
   3  12   9       17.74      -37.34    403.27 o
   5  12   9      977.95      633.20    359.72 o
   7  12   9     1519.93      792.36    392.70 o
   9  12   9      411.89     -118.83    393.68 o
  11  12   9     3401.66     4319.15    480.29 o
 -12  13   9     2408.34     1844.36    493.39 o
 -10  13   9      278.96      694.76    466.33 o
  -8  13   9     2467.77     2738.75    458.48 o
  -6  13   9     4780.87     4491.59    495.17 o
  -4  13   9     5414.67     6120.76    542.07 o
  -2  13   9        1.22      383.54    468.83 o
   0  13   9     1686.36     1567.71    486.86 o
   2  13   9      222.21       12.75    498.12 o
   4  13   9        1.42      150.88    358.75 o
   6  13   9     2931.72     2885.29    376.49 o
   8  13   9        0.54       58.68    407.40 o
  10  13   9     2974.74     2590.36    450.74 o
  12  13   9       60.14      338.05    459.07 o
 -13  14   9      255.06     1034.49    496.81 o
 -11  14   9      467.15      186.27    457.84 o
  -9  14   9       11.88      634.75    578.15 o
  -7  14   9        7.56      128.85    457.68 o
  -5  14   9      843.10     1145.87    482.77 o
  -3  14   9    10508.03    11253.15    557.09 o
  -1  14   9    10846.70    10589.94    520.48 o
   1  14   9      373.12      128.13    573.60 o
   3  14   9       52.90      260.45    428.12 o
   5  14   9      193.65      -71.19    373.34 o
   7  14   9     2098.34     2292.11    388.56 o
   9  14   9     2203.51     1920.28    434.99 o
  11  14   9     3331.33     4331.85    480.23 o
  13  14   9      680.07      351.90    480.28 o
 -12  15   9      166.55     -482.93    563.27 o
 -10  15   9       99.87      934.32    592.43 o
  -8  15   9      498.58     -279.96    474.55 o
  -6  15   9      173.98      452.89    531.98 o
  -4  15   9      999.51      713.74    493.04 o
  -2  15   9      621.08      575.48    457.82 o
   0  15   9       52.45      133.91    487.72 o
   2  15   9     4026.38     4351.95    530.35 o
   4  15   9     2662.73     2454.64    465.67 o
   6  15   9     2058.56     2069.33    396.12 o
   8  15   9      194.31      404.69    438.57 o
  10  15   9     6296.11     5693.83    547.42 o
  12  15   9     1757.28     1143.05    490.81 o
  -9  16   9       55.16      366.24    634.39 o
  -7  16   9      708.01      987.50    450.55 o
  -5  16   9      892.42     1328.45    548.05 o
  -3  16   9        3.47      395.48    495.17 o
  -1  16   9     1307.22      921.73    501.55 o
   1  16   9     2933.20     3974.73    601.22 o
   3  16   9     1303.40     1214.78    491.11 o
   5  16   9      273.21     -432.46    459.66 o
   7  16   9        6.90      238.74    406.54 o
   9  16   9      458.59      775.93    516.99 o
  -8  17   9      191.07      310.15    468.54 o
  -6  17   9      255.29     -205.93    488.30 o
  -4  17   9     2781.93     2345.29    588.64 o
  -2  17   9      163.12      383.40    485.21 o
   0  17   9     4744.95     6076.11    649.01 o
   2  17   9       17.77      -80.34    493.88 o
   4  17   9     3502.20     3450.81    507.91 o
   6  17   9      258.37      426.75    456.32 o
   8  17   9     2098.55     1687.90    577.78 o
  -5  18   9      508.41     -457.37    488.48 o
  -3  18   9     1949.33     1565.07    575.96 o
  -1  18   9     1791.78     1922.85    536.74 o
   1  18   9      878.74     1000.33    612.64 o
   3  18   9        4.72      354.70    502.03 o
   5  18   9      269.68      454.39    513.75 o
  -2  19   9      225.41       93.52    511.63 o
   0  19   9     5127.86     3859.14    581.15 o
   2  19   9     1699.26     1292.45    546.48 o
   1   1  10    41557.70    39577.95    650.60 o
   0   2  10    81792.74    78656.40   1055.10 o
   2   2  10    89951.10    92199.28    927.10 o
  -1   3  10    90073.13    90619.59    946.35 o
   1   3  10    77966.77    81584.98   2483.43 o
   3   3  10    58320.54    61363.98   1219.97 o
  -2   4  10       23.05      -32.69    416.70 o
   0   4  10   100197.86   100907.91    981.03 o
   2   4  10   141518.92   138472.80   1742.38 o
   4   4  10     1074.21     1506.15    488.37 o
  -3   5  10    34542.57    34917.94    620.52 o
  -1   5  10    66406.20    69208.14   1052.67 o
   1   5  10    42611.55    41966.71    661.89 o
   3   5  10    15858.00    15980.51    528.52 o
   5   5  10    22918.99    23246.10    580.96 o
  -4   6  10     4129.33     5243.01    537.43 o
  -2   6  10      259.91      519.52    540.76 o
   0   6  10     3092.95     2867.94    449.90 o
   2   6  10    38717.99    38676.09    551.61 o
   4   6  10    26694.37    25197.94    530.83 o
   6   6  10     5928.56     5888.96    462.36 o
  -5   7  10    30791.07    29384.60    593.64 o
  -3   7  10    26720.05    27656.86    631.10 o
  -1   7  10    22638.13    22877.47    596.81 o
   1   7  10    37832.11    39253.68    632.96 o
   3   7  10    40254.22    38437.95    520.24 o
   5   7  10    13851.73    13321.09    439.38 o
   7   7  10    39732.19    39455.71    571.44 o
  -6   8  10     2187.21     3029.51    541.05 o
  -4   8  10       66.67      209.48    533.47 o
  -2   8  10     5744.90     5272.68    629.17 o
   0   8  10    24046.07    25880.96    597.73 o
   2   8  10    38776.33    37831.14    571.87 o
   4   8  10     4324.46     4356.34    373.18 o
   6   8  10    21710.17    22128.37    442.57 o
   8   8  10     8130.00     7685.73    410.20 o
  -7   9  10    37385.70    35231.00    660.03 o
  -5   9  10    30172.39    29756.94    624.35 o
  -3   9  10    33861.25    34312.85    651.23 o
  -1   9  10    16846.14    16899.53    614.24 o
   1   9  10    48849.61    48870.86    669.20 o
   3   9  10    60775.98    60352.94    575.25 o
   5   9  10    30179.44    29516.96    466.47 o
   7   9  10    14266.83    15468.23    416.66 o
   9   9  10    22491.79    23797.53    666.49 o
  -8  10  10    14348.68    14455.65    495.99 o
  -6  10  10     2556.87     2678.95    482.07 o
  -4  10  10     2594.15     2922.18    452.44 o
  -2  10  10      275.13      287.34    516.32 o
   0  10  10    33762.09    33273.73    682.09 o
   2  10  10     4881.70     5114.56    406.51 o
   4  10  10      723.46      206.04    364.28 o
   6  10  10    37243.24    38009.23    512.24 o
   8  10  10    12380.33    12295.12    499.99 o
  10  10  10     5653.90     6385.88    537.58 o
  -9  11  10    11051.23    10218.45    607.22 o
  -7  11  10     6590.94     5631.91    515.39 o
  -5  11  10    15295.01    15545.12    591.01 o
  -3  11  10    13740.98    15056.67    572.42 o
  -1  11  10    19983.33    20213.23    578.01 o
   1  11  10    19688.10    21098.04    857.99 o
   3  11  10    27583.61    27206.84    465.99 o
   5  11  10     6880.68     7676.68    426.37 o
   7  11  10     1075.28     1696.73    406.76 o
   9  11  10    14026.38    14936.26    469.03 o
  11  11  10    11310.13    11574.82    489.17 o
 -10  12  10      675.47      756.26    510.19 o
  -8  12  10     6088.00     5776.06    484.46 o
  -6  12  10       63.14      887.53    462.41 o
  -4  12  10    18948.75    20023.47    571.71 o
  -2  12  10      522.09      527.87    465.38 o
   0  12  10    38925.25    39264.35    666.88 o
   2  12  10     9930.43    10778.49    423.01 o
   4  12  10    21001.13    21506.84    468.68 o
   6  12  10     4974.23     5049.01    375.31 o
   8  12  10     3926.82     4391.60    428.18 o
  10  12  10      208.63       24.74    438.61 o
  12  12  10     2852.78     2572.17    517.33 o
 -11  13  10     3165.75     3443.88    477.36 o
  -9  13  10     4994.01     6191.85    450.45 o
  -7  13  10     1847.57     2457.18    466.40 o
  -5  13  10     4774.68     5494.05    496.77 o
  -3  13  10    21062.31    20178.12    594.95 o
  -1  13  10     8867.02    10587.85    522.82 o
   1  13  10     4031.09     4229.69    573.16 o
   3  13  10     8664.37     8611.48    452.52 o
   5  13  10     4397.08     3855.89    357.85 o
   7  13  10     6399.98     6475.81    412.76 o
   9  13  10     8141.52     8734.55    436.95 o
  11  13  10     8981.38     8350.38    496.47 o
  13  13  10     2353.45     1648.77    484.50 o
 -12  14  10      668.40      657.05    491.99 o
 -10  14  10     9128.32     8918.49    669.84 o
  -8  14  10     1466.37      958.99    497.32 o
  -6  14  10      425.79     -293.65    499.82 o
  -4  14  10     3809.86     3380.49    477.68 o
  -2  14  10     9584.53     9136.07    528.03 o
   0  14  10     4172.56     4290.20    552.33 o
   2  14  10       87.80       -2.79    470.37 o
   4  14  10    29292.86    29724.37    575.36 o
   6  14  10    12316.36    12610.50    404.20 o
   8  14  10     1387.68     1293.56    426.34 o
  10  14  10     1003.97      844.20    501.39 o
  12  14  10     1331.83     1643.09    473.56 o
 -11  15  10     2742.19     3208.54    545.24 o
  -9  15  10     8420.05     8904.72    533.24 o
  -7  15  10    10004.75     8864.24    573.93 o
  -5  15  10     9341.44     7947.85    516.02 o
  -3  15  10    11124.58    12882.05    558.62 o
  -1  15  10    11851.91    13416.25    508.77 o
   1  15  10     6671.27     7195.39    567.14 o
   3  15  10     9767.32     9218.39    464.52 o
   5  15  10    17294.46    17131.48    521.14 o
   7  15  10     9743.04     9425.19    427.76 o
   9  15  10     8200.95     7581.85    475.72 o
  11  15  10     4839.83     2855.87    512.05 o
 -10  16  10     7504.88     7532.58    615.61 o
  -8  16  10      156.67      460.66    475.27 o
  -6  16  10    13394.21    14805.50    570.08 o
  -4  16  10      225.02      451.99    463.65 o
  -2  16  10     6377.24     6752.44    505.40 o
   0  16  10      343.90      574.23    569.77 o
   2  16  10     2714.45     3109.21    436.73 o
   4  16  10        2.89      299.04    469.79 o
   6  16  10       57.32      -91.02    436.70 o
   8  16  10     2536.55     2517.63    493.90 o
  10  16  10     1612.30     2047.27    558.96 o
  -7  17  10     8773.87     7675.87    474.65 o
  -5  17  10     3027.22     2553.00    583.74 o
  -3  17  10     5481.64     4625.30    569.83 o
  -1  17  10     5473.08     5765.54    502.42 o
   1  17  10     8803.20     8597.18    729.58 o
   3  17  10     9421.26     8169.89   1025.66 o
   5  17  10     5609.58     3965.60    568.14 o
   7  17  10     3853.85     4105.53    691.89 o
  -6  18  10     4078.34     4947.63    538.39 o
  -4  18  10     1855.67     1591.63    673.89 o
  -2  18  10     1989.73     2427.69    606.22 o
   0  18  10      244.07     1314.43    607.08 o
   2  18  10     3984.81     4008.49    516.90 o
   4  18  10     3310.40     3567.49    506.60 o
   6  18  10      484.85      514.81    472.06 o
  -1  19  10     3408.21     3822.43    628.29 o
   1  19  10     4039.56     4627.53    516.30 o
   0   1  11     1969.04     1565.26    351.32 o
  -1   2  11    14343.88    14140.37    537.91 o
   1   2  11     1685.83     2289.68    356.46 o
  -2   3  11    31330.10    30079.48    537.03 o
   0   3  11    10576.97     9925.81    601.14 o
   2   3  11    30451.86    29985.40    576.41 o
  -3   4  11     5903.48     6483.45    520.98 o
  -1   4  11    18400.23    18750.91    467.07 o
   1   4  11     1087.77     1211.97    549.22 o
   3   4  11      992.80     1082.31    465.73 o
  -4   5  11    40837.50    41094.38    776.70 o
  -2   5  11     5194.04     5423.21    433.82 o
   0   5  11    23168.62    22259.96    531.88 o
   2   5  11      283.16      521.43    455.05 o
   4   5  11    34263.98    35801.47    610.18 o
  -5   6  11     4711.37     5076.43    520.02 o
  -3   6  11    55614.95    55232.59   1030.28 o
  -1   6  11     6690.18     7292.96    471.30 o
   1   6  11     4479.14     4666.69    483.06 o
   3   6  11     2404.76     2749.44    440.09 o
   5   6  11     2320.15     1983.05    434.92 o
  -6   7  11      172.78     -110.47    445.16 o
  -4   7  11    63771.28    60644.35    812.83 o
  -2   7  11    18858.33    17924.17    553.87 o
   0   7  11    36085.70    36189.47    671.79 o
   2   7  11     5719.89     6179.20    453.07 o
   4   7  11    26711.09    26012.65    552.76 o
   6   7  11    10926.42    10652.56    463.92 o
  -7   8  11     1073.75     1042.98    477.88 o
  -5   8  11    18300.86    19025.55    588.52 o
  -3   8  11    31484.50    34313.18    796.32 o
  -1   8  11       34.03      510.68    478.71 o
   1   8  11    13878.17    13605.62    532.04 o
   3   8  11     3020.52     2389.04    418.10 o
   5   8  11    22870.48    21302.05    490.59 o
   7   8  11     2581.10     2146.48    410.09 o
  -8   9  11     1673.21     2182.62    508.71 o
  -6   9  11    11808.98    11875.00    600.46 o
  -4   9  11       27.28      187.58    484.36 o
  -2   9  11     3309.87     3482.80    594.69 o
   0   9  11    24694.88    23426.29    626.06 o
   2   9  11    22973.89    24385.32    495.32 o
   4   9  11     9023.44     9715.52    458.08 o
   6   9  11     5415.00     5245.36    425.39 o
   8   9  11    11934.61    12360.31    428.22 o
  -9  10  11     7758.59     8106.31    526.19 o
  -7  10  11      236.40      305.56    487.16 o
  -5  10  11    17890.69    17561.72    542.45 o
  -3  10  11     5739.09     6060.17    529.77 o
  -1  10  11     4728.27     5706.41    532.61 o
   1  10  11     7582.46     7407.73    538.68 o
   3  10  11      220.65     -236.67    381.34 o
   5  10  11       30.44      136.55    366.46 o
   7  10  11      955.79      711.76    402.17 o
   9  10  11    10511.47    10621.50    624.64 o
 -10  11  11     6592.73     6547.59    620.96 o
  -8  11  11       35.10      421.59    486.15 o
  -6  11  11    24351.15    22877.77    551.54 o
  -4  11  11     3163.75     3369.79    474.49 o
  -2  11  11     4384.86     4043.49    504.64 o
   0  11  11      686.97        4.53    597.38 o
   2  11  11      305.81      357.72    402.07 o
   4  11  11       21.56      211.24    350.98 o
   6  11  11      208.62      596.14    383.90 o
   8  11  11      107.19       64.72    456.32 o
  10  11  11       35.39     -378.55    459.45 o
 -11  12  11      347.25      378.38    461.03 o
  -9  12  11      795.17      922.42    521.28 o
  -7  12  11     1940.64     1782.09    492.42 o
  -5  12  11    14681.85    15589.78    532.82 o
  -3  12  11     5133.14     5966.22    516.80 o
  -1  12  11     1662.76     1792.27    523.52 o
   1  12  11     2566.86     3071.52    443.79 o
   3  12  11       81.55      252.58    380.93 o
   5  12  11     1403.07     1204.71    409.67 o
   7  12  11     2756.08     2112.77    428.60 o
   9  12  11      141.25      120.31    431.80 o
  11  12  11      105.18      374.95    438.60 o
 -12  13  11       52.88     -463.94    463.94 o
 -10  13  11     2552.76     1808.79    602.94 o
  -8  13  11      517.21     1629.33    537.01 o
  -6  13  11     1077.46      365.42    461.13 o
  -4  13  11      268.87      863.10    447.46 o
  -2  13  11    10219.69     9964.97    615.78 o
   0  13  11     5184.24     5133.77    610.68 o
   2  13  11       43.43      437.85    385.21 o
   4  13  11       28.45     -391.40    391.40 o
   6  13  11       63.55      546.72    373.06 o
   8  13  11      546.14      293.12    438.95 o
  10  13  11     6350.21     6194.25    468.66 o
  12  13  11      477.36      284.38    484.86 o
 -11  14  11      130.80      297.29    500.93 o
  -9  14  11        6.23     -536.89    536.89 o
  -7  14  11      378.79      317.20    490.51 o
  -5  14  11     1049.98      889.38    472.28 o
  -3  14  11     5139.96     6582.47    536.23 o
  -1  14  11     3054.11     2838.39    507.38 o
   1  14  11     5065.46     5663.16    466.33 o
   3  14  11     1392.06     1987.78    458.73 o
   5  14  11      701.04     1202.64    360.59 o
   7  14  11      125.81      153.29    396.28 o
   9  14  11     7827.72     7900.81    493.62 o
  11  14  11     4043.03     3332.46    509.08 o
 -10  15  11       49.30     -622.64    622.64 o
  -8  15  11      389.94      464.79    530.37 o
  -6  15  11      292.69       -3.96    531.69 o
  -4  15  11      214.21       58.00    450.29 o
  -2  15  11      183.26     -115.73    458.39 o
   0  15  11     2272.22     2077.94    562.69 o
   2  15  11      284.95      621.14    485.16 o
   4  15  11      178.42     -226.63    419.22 o
   6  15  11      805.59      429.25    398.72 o
   8  15  11      624.30       91.81    453.16 o
  10  15  11      319.86      283.74    500.25 o
  -9  16  11      155.26     1315.71    511.96 o
  -7  16  11      706.72      239.39    494.91 o
  -5  16  11     3744.73     3943.39    494.00 o
  -3  16  11      477.14     -454.33    611.72 o
  -1  16  11      793.02      865.66    513.15 o
   1  16  11     1807.71     2136.23    490.92 o
   3  16  11      317.14      515.57    470.68 o
   5  16  11        0.35       86.77    452.13 o
   7  16  11      276.44      407.39    459.54 o
   9  16  11      325.54      452.18    485.86 o
  -6  17  11      192.51     -152.42    512.75 o
  -4  17  11        8.66     -493.87    495.23 o
  -2  17  11     1929.75     1380.39    546.77 o
   0  17  11     5916.92     5784.58    644.71 o
   2  17  11        0.78      314.55    442.15 o
   4  17  11     2772.39     2329.42    508.47 o
   6  17  11      102.24      759.18    497.10 o
  -5  18  11       63.23     1157.98    485.74 o
  -3  18  11      117.14      339.64    533.16 o
  -1  18  11     3584.65     2497.51    712.96 o
   1  18  11     2617.35     2685.38    559.37 o
   3  18  11      565.78      866.30    540.98 o
   5  18  11      288.72      -90.93    554.45 o
   0   0  12   351902.25   346976.06   2225.16 o
   1   1  12    10734.19    10404.06    397.16 o
   0   2  12   128347.30   128398.34   1411.04 o
   2   2  12    46454.29    47367.87    595.83 o
  -1   3  12     7383.08     7137.78    553.63 o
   1   3  12    80821.20    78933.12    727.66 o
   3   3  12    31475.38    31182.45    570.49 o
  -2   4  12     1225.59     1079.85    464.07 o
   0   4  12     9133.66     9246.10    608.64 o
   2   4  12    11792.25    13246.35    485.23 o
   4   4  12    15491.77    15410.17    616.12 o
  -3   5  12     1529.44     1621.34    515.10 o
  -1   5  12      389.83      366.00    394.90 o
   1   5  12     1363.73     1517.75    474.27 o
   3   5  12     1915.50     1834.96    446.27 o
   5   5  12     7181.85     7843.28    494.68 o
  -4   6  12    17160.52    16948.60    651.04 o
  -2   6  12     6145.49     6024.19    457.44 o
   0   6  12    33469.18    33862.62    570.21 o
   2   6  12    87731.19    90017.38   1194.96 o
   4   6  12    70632.08    71091.13    684.78 o
   6   6  12    69671.84    68635.58    653.27 o
  -5   7  12     5755.14     4661.88    566.24 o
  -3   7  12      726.88      732.81    545.99 o
  -1   7  12    13212.17    13780.26    503.82 o
   1   7  12    19922.18    19859.79    601.41 o
   3   7  12    29927.42    30579.49    516.48 o
   5   7  12     2572.46     2097.57    448.74 o
   7   7  12     4912.09     4805.48    395.91 o
  -6   8  12    25057.90    26772.93    644.79 o
  -4   8  12    25367.29    25492.25    650.54 o
  -2   8  12    57536.14    58462.27    717.35 o
   0   8  12    92386.01    94408.80   1399.34 o
   2   8  12    53304.55    55828.75    646.44 o
   4   8  12    28538.89    29672.96    550.36 o
   6   8  12    32045.07    31048.23    520.53 o
   8   8  12    22939.35    23568.81    499.73 o
  -7   9  12     5511.80     5630.40    537.76 o
  -5   9  12       64.28      103.36    494.44 o
  -3   9  12       29.47       50.76    535.34 o
  -1   9  12     2641.33     1818.30    545.77 o
   1   9  12     1540.40     1511.52    438.45 o
   3   9  12     1175.96      872.96    415.52 o
   5   9  12    15827.82    16842.02    478.72 o
   7   9  12    19206.05    18258.07    460.35 o
   9   9  12     2796.89     1806.40    474.81 o
  -8  10  12     4663.24     4174.03    497.52 o
  -6  10  12     6171.43     6199.34    550.57 o
  -4  10  12     8584.66     8620.48    576.91 o
  -2  10  12    27185.16    27057.69    616.03 o
   0  10  12    40418.96    43546.09    801.51 o
   2  10  12     2186.22     2204.30    423.17 o
   4  10  12     2655.07     2653.80    409.96 o
   6  10  12     6002.48     5731.42    448.22 o
   8  10  12    21227.20    21257.51    534.70 o
  10  10  12     3448.05     3537.84    594.11 o
  -9  11  12     4906.30     4984.62    512.87 o
  -7  11  12     2661.65     2585.29    508.30 o
  -5  11  12     3459.56     3715.14    439.12 o
  -3  11  12     5890.12     5449.70    508.72 o
  -1  11  12    14707.62    14458.72    605.37 o
   1  11  12    20402.06    21084.68    586.98 o
   3  11  12     2624.36     1859.58    406.92 o
   5  11  12      508.33      404.05    346.73 o
   7  11  12     3327.81     2905.72    403.09 o
   9  11  12      463.32      319.03    511.08 o
  11  11  12     2661.68     2323.58    494.65 o
 -10  12  12      416.02      530.18    597.78 o
  -8  12  12     8634.15     7881.40    453.99 o
  -6  12  12    14169.45    13277.91    509.59 o
  -4  12  12     1930.94     2881.72    516.48 o
  -2  12  12     5474.92     5497.17    515.93 o
   0  12  12    15879.16    14205.71    597.95 o
   2  12  12     4692.10     5427.45    398.45 o
   4  12  12      120.36      799.35    369.68 o
   6  12  12     8528.88     8367.62    473.18 o
   8  12  12    35305.83    36769.95    642.92 o
  10  12  12     9632.61     9402.84    472.43 o
  12  12  12      215.19      956.87    476.95 o
 -11  13  12     1069.08     1322.99    499.38 o
  -9  13  12     3879.45     3411.26    541.23 o
  -7  13  12       40.68     -465.27    465.27 o
  -5  13  12     1403.95      820.34    491.06 o
  -3  13  12     6363.16     6411.45    486.46 o
  -1  13  12      407.12       43.31    480.79 o
   1  13  12     4291.63     5027.52    452.56 o
   3  13  12    12782.55    12861.26    494.01 o
   5  13  12    16173.11    16251.59    471.71 o
   7  13  12       67.40       50.62    395.64 o
   9  13  12      744.38      562.54    481.15 o
  11  13  12      452.82     1061.21    472.95 o
  13  13  12      505.88      405.02    462.45 o
 -10  14  12     3779.46     3449.24    552.48 o
  -8  14  12    22235.38    20435.67    718.73 o
  -6  14  12    27897.46    29049.53    575.49 o
  -4  14  12     3981.98     5246.38    544.01 o
  -2  14  12     1046.55      392.87    515.40 o
   0  14  12    28032.71    28287.39    757.72 o
   2  14  12    32780.30    34506.50    544.01 o
   4  14  12    11917.26    11805.24    620.61 o
   6  14  12    10726.72    10723.15    396.24 o
   8  14  12    20101.54    20128.15    657.17 o
  10  14  12     9340.71     8696.92    512.09 o
  -9  15  12     3607.70     4942.24    601.24 o
  -7  15  12     1367.45     1878.75    476.47 o
  -5  15  12     4297.87     4205.76    495.01 o
  -3  15  12     1423.70     1462.98    472.57 o
  -1  15  12     1000.70     1195.83    516.82 o
   1  15  12      354.65      596.16    413.82 o
   3  15  12       24.13     -427.31    476.06 o
   5  15  12     1304.68     1286.09    461.23 o
   7  15  12     1341.08     1086.24    422.38 o
   9  15  12     2592.86     2336.82    463.78 o
  -8  16  12     8061.21     8105.61    553.67 o
  -6  16  12    13675.05    13642.38    500.92 o
  -4  16  12     2897.86     2489.47    478.65 o
  -2  16  12      741.41     1498.54    504.28 o
   0  16  12    12059.67    12383.58    540.68 o
   2  16  12    27192.12    27455.62    563.98 o
   4  16  12     5273.63     4212.09    443.28 o
   6  16  12      626.23      702.04    470.72 o
   8  16  12     1829.23     1433.37    483.59 o
  -7  17  12     1576.30     2180.56    510.31 o
  -5  17  12     4787.68     5710.88    503.66 o
  -3  17  12       33.57     -253.81    473.97 o
  -1  17  12     1523.81      949.56    543.45 o
   1  17  12      672.15     1059.46    493.84 o
   3  17  12     3310.95     2822.28    477.07 o
   5  17  12     1447.55     1980.13    491.88 o
   7  17  12      145.96      181.16    594.65 o
  -2  18  12      811.11     1112.48    572.03 o
   0  18  12     2145.37     1953.61    509.24 o
   2  18  12     3848.28     2656.12    559.11 o
   0   1  13       69.04      273.36    326.64 o
  -1   2  13     3676.01     3534.86    452.80 o
   1   2  13     4308.80     3798.77    462.68 o
  -2   3  13     8515.94     7757.67    449.93 o
   0   3  13     3583.02     3364.14    474.04 o
   2   3  13      481.10      522.58    408.93 o
  -3   4  13     9503.00     9611.16    487.20 o
  -1   4  13     6316.83     6726.99    533.25 o
   1   4  13     1342.52      905.42    443.39 o
   3   4  13    60898.02    57553.03    716.49 o
  -4   5  13     1034.12     1125.18    497.69 o
  -2   5  13    10439.07    10678.11    459.90 o
   0   5  13    17841.22    18047.43    544.08 o
   2   5  13        7.22      121.17    434.19 o
   4   5  13    32873.29    33160.40    605.01 o
  -5   6  13     5296.53     5211.99    501.22 o
  -3   6  13    14869.33    15174.22    560.32 o
  -1   6  13    31801.17    29250.77    517.68 o
   1   6  13    14429.90    15202.78    497.75 o
   3   6  13     8252.19     8353.84    463.62 o
   5   6  13    18613.29    19316.48    573.69 o
  -6   7  13    20643.81    18644.48    601.56 o
  -4   7  13     6996.78     7170.00    578.82 o
  -2   7  13     3671.10     3865.91    423.43 o
   0   7  13    11951.02    11469.28    529.30 o
   2   7  13      136.44     1416.81    492.86 o
   4   7  13     2801.66     3154.65    426.45 o
   6   7  13     7331.62     8805.42    473.69 o
  -7   8  13    30171.70    32334.41    611.47 o
  -5   8  13    11540.16    12648.34    706.34 o
  -3   8  13     8171.60     8342.47    525.85 o
  -1   8  13     3445.42     3627.73    445.90 o
   1   8  13    34075.87    33343.71    682.42 o
   3   8  13     3222.05     3029.96    398.09 o
   5   8  13     2542.16     2523.79    408.73 o
   7   8  13     7839.40     6709.85    445.63 o
  -8   9  13    12573.96    12858.65    557.44 o
  -6   9  13     7187.95     7935.47    599.11 o
  -4   9  13     8730.87     7360.94    596.80 o
  -2   9  13    18857.45    16782.22    575.30 o
   0   9  13     3387.68     2376.72    683.31 o
   2   9  13      519.36      361.76    426.07 o
   4   9  13      162.82      464.33    389.15 o
   6   9  13     1619.15     1683.31    415.07 o
   8   9  13       49.62     -387.41    397.75 o
  -9  10  13     4890.41     5800.81    467.79 o
  -7  10  13     7811.88     8687.73    518.34 o
  -5  10  13     9191.98     8585.74    578.87 o
  -3  10  13    11856.19    12567.14    533.14 o
  -1  10  13    18415.05    19121.09    792.37 o
   1  10  13     1742.33     2332.06    531.74 o
   3  10  13      757.64     1097.33    375.69 o
   5  10  13     1407.78     1308.82    421.05 o
   7  10  13      907.04     1318.63    441.99 o
   9  10  13     1086.18     1053.43    454.44 o
 -10  11  13      461.82      767.35    453.24 o
  -8  11  13      215.93       48.87    455.20 o
  -6  11  13      251.17      545.86    520.71 o
  -4  11  13    12679.34    13407.43    531.93 o
  -2  11  13    15542.89    14821.40    518.57 o
   0  11  13       90.64       57.89    590.73 o
   2  11  13     6027.80     5748.07    477.70 o
   4  11  13      779.66     2019.62    402.91 o
   6  11  13     4013.46     4364.03    435.99 o
   8  11  13     4472.74     4371.11    503.21 o
  10  11  13      549.12      286.01    633.14 o
 -11  12  13        0.79      770.46    510.63 o
  -9  12  13     5654.67     6843.58    448.68 o
  -7  12  13     1250.78      357.64    490.11 o
  -5  12  13      174.88      230.58    495.25 o
  -3  12  13     5190.19     6118.79    494.57 o
  -1  12  13     5832.97     5565.22    636.70 o
   1  12  13      294.69      163.51    452.93 o
   3  12  13     1197.91     2070.99    395.30 o
   5  12  13       63.32     -217.08    381.29 o
   7  12  13     1270.22     1367.50    447.61 o
   9  12  13     3292.19     4209.22    542.15 o
  11  12  13      359.01      381.40    453.54 o
 -12  13  13     2313.74     2675.64    501.43 o
 -10  13  13      726.71      977.46    601.13 o
  -8  13  13      735.81      476.61    421.90 o
  -6  13  13      406.15      193.71    468.61 o
  -4  13  13     2279.28     2553.05    465.56 o
  -2  13  13     2915.44     2439.96    488.83 o
   0  13  13     4774.28     3949.38    499.56 o
   2  13  13     2980.59     2997.98    400.40 o
   4  13  13       13.67     -219.62    379.11 o
   6  13  13      194.14     -103.07    458.10 o
   8  13  13     2474.53     2924.27    593.94 o
  10  13  13     3285.74     3546.07    499.81 o
  12  13  13     1402.63     1571.80    495.05 o
 -11  14  13     1790.98      435.23    546.55 o
  -9  14  13      818.28     1090.40    555.08 o
  -7  14  13      997.69     1488.25    469.24 o
  -5  14  13      261.19     1040.77    447.36 o
  -3  14  13     2190.43     2877.31    465.84 o
  -1  14  13     2870.62     2317.32    637.70 o
   1  14  13      811.65     1116.97    448.22 o
   3  14  13      344.32      355.81    446.36 o
   5  14  13     1376.32     1161.15    477.32 o
   7  14  13     2312.47     2297.26    446.11 o
   9  14  13      147.59      -90.78    463.43 o
  11  14  13       95.39      446.78    513.60 o
 -10  15  13      514.86      655.38    497.95 o
  -8  15  13       16.50      160.16    514.17 o
  -6  15  13     1623.35     1885.82    498.11 o
  -4  15  13     3968.92     4072.04    498.30 o
  -2  15  13      548.57      329.47    489.04 o
   0  15  13       13.06       35.53    459.36 o
   2  15  13     1142.09      818.88    445.34 o
   4  15  13      522.55      504.81    536.41 o
   6  15  13      321.36      380.43    427.74 o
   8  15  13     2617.19     2504.57    518.55 o
  10  15  13       28.72     -338.71    489.11 o
  -7  16  13      385.17      499.50    551.00 o
  -5  16  13       54.46      499.36    509.13 o
  -3  16  13      931.96      556.64    560.28 o
  -1  16  13     3754.79     3674.29    544.97 o
   1  16  13      159.90      108.44    457.09 o
   3  16  13     3516.54     3462.33    477.85 o
   5  16  13       28.87      878.08    551.25 o
   7  16  13     4866.23     5460.32    546.42 o
  -6  17  13        7.16     -376.66    499.38 o
  -4  17  13      625.26      684.09    499.72 o
  -2  17  13     2118.07     1917.41    518.34 o
   0  17  13     1870.82     1170.94    480.59 o
   2  17  13      172.76     1153.47    514.81 o
   4  17  13      434.02     1289.04    463.33 o
   6  17  13       20.95      -58.07    484.69 o
  -1  18  13       62.95      387.32    530.20 o
   1  18  13      252.78      271.20    478.24 o
   1   1  14   225374.83   220090.84    862.08 o
   0   2  14       66.47      330.75    378.33 o
   2   2  14       55.44       53.73    483.64 o
  -1   3  14     1510.93     1871.00    439.79 o
   1   3  14    16627.96    16960.62    555.88 o
   3   3  14      391.75      426.42    394.35 o
  -2   4  14      144.02      262.76    416.44 o
   0   4  14     4057.71     3810.07    526.87 o
   2   4  14     1762.94     2361.60    434.70 o
   4   4  14      864.29      399.86    418.41 o
  -3   5  14      155.10      695.11    456.24 o
  -1   5  14     1349.09     1868.57    527.71 o
   1   5  14    36259.70    36537.27    648.28 o
   3   5  14    62087.97    63816.45    742.85 o
   5   5  14    59790.77    60995.79    709.71 o
  -4   6  14      343.42      748.42    475.49 o
  -2   6  14      182.26      121.26    433.21 o
   0   6  14     2218.24     2413.24    466.79 o
   2   6  14     2427.78     3019.09    414.71 o
   4   6  14      584.38      329.63    436.91 o
   6   6  14     2464.02     1627.45    487.49 o
  -5   7  14    40578.47    39332.99    699.80 o
  -3   7  14    22434.40    22467.49    539.35 o
  -1   7  14    61981.66    62162.70    678.74 o
   1   7  14    70085.95    68948.23    659.79 o
   3   7  14    79695.72    79598.75    698.81 o
   5   7  14    71592.26    71544.08    659.60 o
   7   7  14    21774.51    20794.15    709.59 o
  -6   8  14      180.58      380.73    495.41 o
  -4   8  14      851.18     1281.79    487.57 o
  -2   8  14      469.90     1177.44    442.07 o
   0   8  14      712.49       38.27    508.28 o
   2   8  14      819.36     1043.83    434.38 o
   4   8  14     9445.10     9912.88    464.04 o
   6   8  14     1195.40      734.61    426.82 o
   8   8  14      755.40     1095.46    454.37 o
  -7   9  14     1443.51     1700.32    497.23 o
  -5   9  14     3711.87     3794.02    669.88 o
  -3   9  14    30835.41    32463.99    605.94 o
  -1   9  14    58151.62    58208.64    735.52 o
   1   9  14    24406.87    24264.94    621.60 o
   3   9  14     2003.96     2159.03    382.68 o
   5   9  14      773.55      866.17    395.56 o
   7   9  14    20937.17    22825.04    537.49 o
   9   9  14     3711.18     3833.23    456.11 o
  -8  10  14       24.95      158.27    444.53 o
  -6  10  14        5.49      432.10    595.29 o
  -4  10  14      553.24     1000.84    448.66 o
  -2  10  14      563.09      978.06    421.61 o
   0  10  14      621.63     1040.82    472.64 o
   2  10  14       26.53     -335.83    431.82 o
   4  10  14      214.04      517.26    377.19 o
   6  10  14       46.36      558.49    398.30 o
   8  10  14     2880.25     3540.09    446.40 o
  10  10  14     1318.48     1439.67    442.41 o
  -9  11  14      654.00      342.05    472.04 o
  -7  11  14     7577.12     8441.43    533.11 o
  -5  11  14     4715.70     4843.37    575.74 o
  -3  11  14     2927.26     2376.29    506.79 o
  -1  11  14    23689.36    23557.94    629.46 o
   1  11  14     4644.20     4701.33    543.71 o
   3  11  14     7262.72     7016.73    455.23 o
   5  11  14      548.19      687.62    405.27 o
   7  11  14    43008.64    42695.98    764.13 o
   9  11  14    17729.61    16817.04    560.48 o
  11  11  14      102.35      487.54    605.99 o
 -10  12  14     1673.94     2206.05    486.90 o
  -8  12  14     1776.90     2492.85    525.98 o
  -6  12  14      923.19     1775.56    488.63 o
  -4  12  14        3.85       -5.04    467.04 o
  -2  12  14      325.76      235.69    469.22 o
   0  12  14     1119.31     1124.13    534.23 o
   2  12  14     3026.30     3185.70    484.58 o
   4  12  14     1684.97     1277.75    385.86 o
   6  12  14      124.04     -390.99    424.41 o
   8  12  14      590.73      365.08    510.30 o
  10  12  14      190.68     -209.44    605.36 o
  12  12  14       34.26      680.90    504.90 o
 -11  13  14      137.83      147.45    577.77 o
  -9  13  14    11628.87    10105.76    503.55 o
  -7  13  14    42632.15    44241.59   1146.39 o
  -5  13  14    13732.53    13311.01    543.76 o
  -3  13  14      312.06      312.04    462.17 o
  -1  13  14     8711.36     9223.85    570.56 o
   1  13  14    42186.80    44626.10    840.72 o
   3  13  14    12594.62    12534.90    455.86 o
   5  13  14     7877.74     7948.44    424.75 o
   7  13  14    33144.30    31852.80    953.69 o
   9  13  14    19950.49    21199.16    775.86 o
  11  13  14      686.33       22.53    475.77 o
 -10  14  14      144.23      196.82    624.40 o
  -8  14  14      380.82     -466.22    511.24 o
  -6  14  14      590.47     1150.83    469.19 o
  -4  14  14      623.29      568.22    488.74 o
  -2  14  14       70.77      644.31    431.66 o
   0  14  14      284.18       87.13    479.08 o
   2  14  14      541.13      300.20    417.47 o
   4  14  14      626.95     -150.41    429.02 o
   6  14  14     2025.68     1564.85    475.38 o
   8  14  14      841.51      274.28    472.23 o
  10  14  14       15.24     -156.28    497.00 o
  -9  15  14     4268.36     2275.96    704.16 o
  -7  15  14    20201.38    20983.81    744.44 o
  -5  15  14    11451.15    11970.88    532.91 o
  -3  15  14      238.80     -300.42    497.13 o
  -1  15  14     4673.75     5618.33    719.26 o
   1  15  14    37787.44    37338.95    747.35 o
   3  15  14    19940.92    20287.56   1040.54 o
   5  15  14      971.37      829.86    504.13 o
   7  15  14     1443.84     1971.30    502.60 o
   9  15  14     4892.34     3982.51    470.28 o
  -6  16  14      136.53      -84.10    509.95 o
  -4  16  14     1168.10     1556.21    522.83 o
  -2  16  14       16.14        6.13    493.14 o
   0  16  14      100.72     -125.00    456.55 o
   2  16  14      301.97     -237.64    518.73 o
   4  16  14     1071.10     1879.19    613.05 o
   6  16  14     1308.92      840.40    538.21 o
  -3  17  14     1027.85      865.41    456.67 o
  -1  17  14      807.16      439.35    583.85 o
   1  17  14     5304.48     5187.89    479.46 o
   3  17  14     3543.63     2803.29    504.21 o
   0   1  15     4270.35     4836.57    363.26 o
  -1   2  15     2627.00     2621.98    364.36 o
   1   2  15      759.13      911.02    347.13 o
  -2   3  15     7159.19     7057.18    523.81 o
   0   3  15       68.81       50.32    371.84 o
   2   3  15     1965.92     2089.87    461.22 o
  -3   4  15      632.00      606.78    436.29 o
  -1   4  15    27348.65    27039.97    574.98 o
   1   4  15     4425.56     4783.71    496.75 o
   3   4  15    27241.46    26869.87    526.08 o
  -4   5  15     3221.83     4356.55    424.90 o
  -2   5  15     2834.30     2591.33    469.46 o
   0   5  15    11239.81    10862.22    590.19 o
   2   5  15     3622.66     3904.01    447.30 o
   4   5  15    11824.96    11063.30    467.14 o
  -5   6  15       45.51     -190.44    426.05 o
  -3   6  15     5658.68     5868.92    458.75 o
  -1   6  15    20446.56    19190.16    714.60 o
   1   6  15    15535.47    15844.96    506.05 o
   3   6  15    20904.90    19688.50    539.77 o
   5   6  15     5272.51     5963.94    476.36 o
  -6   7  15    18831.79    18570.48    567.11 o
  -4   7  15    17735.95    17713.79    523.05 o
  -2   7  15     6033.60     6203.09    445.09 o
   0   7  15     2863.51     3007.47    457.41 o
   2   7  15       14.54      427.63    412.91 o
   4   7  15      132.85        7.03    415.56 o
   6   7  15    12259.67    12403.42    510.65 o
  -7   8  15    17145.07    18329.80    560.59 o
  -5   8  15        2.74      147.81    533.00 o
  -3   8  15    23793.48    24486.77    578.92 o
  -1   8  15     4558.64     4575.90    509.66 o
   1   8  15     7924.52     7981.31    455.33 o
   3   8  15       53.42     -134.23    421.57 o
   5   8  15    12443.52    13370.22    471.32 o
   7   8  15      279.83      391.45    449.78 o
  -8   9  15     1423.68     1844.72    519.67 o
  -6   9  15     7410.92     7881.79    599.51 o
  -4   9  15      750.65      950.96    517.26 o
  -2   9  15     8837.53     8803.78    489.96 o
   0   9  15     8154.18     8891.13    521.01 o
   2   9  15       27.20     -390.39    394.54 o
   4   9  15      293.18      699.91    428.03 o
   6   9  15     1324.47     2044.85    406.27 o
   8   9  15      372.00      307.55    457.99 o
  -9  10  15     3099.18     3634.83    495.25 o
  -7  10  15     2021.08     1303.39    552.83 o
  -5  10  15      527.32     1028.11    522.08 o
  -3  10  15    21853.00    20892.14    537.92 o
  -1  10  15     4579.16     5516.25    515.11 o
   1  10  15     8245.56     8427.84    543.29 o
   3  10  15     1351.86     1746.46    443.93 o
   5  10  15     1951.64     1658.34    408.61 o
   7  10  15     2221.59     2234.22    450.59 o
   9  10  15      349.78      271.08    475.26 o
 -10  11  15      304.38      532.37    454.20 o
  -8  11  15     3607.22     4196.64    440.03 o
  -6  11  15     2505.51     1609.39    547.55 o
  -4  11  15     7449.08     8627.96    496.28 o
  -2  11  15     7320.05     8199.50    517.48 o
   0  11  15      858.79     1342.65    462.93 o
   2  11  15      117.79      337.25    466.26 o
   4  11  15      524.48      741.34    401.96 o
   6  11  15     2868.45     2957.79    393.30 o
   8  11  15     6323.55     7220.62    469.19 o
  10  11  15     3139.21     2399.11    481.85 o
 -11  12  15      105.78     -317.54    554.56 o
  -9  12  15     3641.08     2954.12    464.59 o
  -7  12  15      578.32      614.72    565.71 o
  -5  12  15     4424.18     4586.03    466.44 o
  -3  12  15      656.70      777.92    509.31 o
  -1  12  15      279.48      386.96    536.29 o
   1  12  15     2272.83     1524.23    521.94 o
   3  12  15     2081.12     2357.03    411.62 o
   5  12  15        2.89      726.84    465.33 o
   7  12  15       56.47      270.42    455.25 o
   9  12  15      563.50      582.54    538.10 o
  11  12  15      571.39      462.47    634.22 o
 -10  13  15      628.60       55.04    511.85 o
  -8  13  15     1773.19     1891.37    514.86 o
  -6  13  15     2512.47     3098.03    509.93 o
  -4  13  15     1196.73     1166.68    455.70 o
  -2  13  15     4325.43     4543.43    501.26 o
   0  13  15     3298.12     3491.49    597.47 o
   2  13  15      584.03      846.05    448.15 o
   4  13  15        2.86     -194.82    387.50 o
   6  13  15      430.75      997.68    398.87 o
   8  13  15        2.33      533.41    627.97 o
  10  13  15      681.27      961.61    595.14 o
  -9  14  15      785.55     1040.84    563.46 o
  -7  14  15       22.03      480.80    507.51 o
  -5  14  15     2744.10     2135.52    483.50 o
  -3  14  15     1559.91     1894.78    491.92 o
  -1  14  15        0.54      482.72    503.76 o
   1  14  15      740.96      218.27    472.94 o
   3  14  15     2484.12     2746.06    470.44 o
   5  14  15      257.52     -297.71    413.22 o
   7  14  15     2770.11     2302.65    550.74 o
   9  14  15      203.34     -205.10    523.58 o
  -8  15  15       23.75       98.53    467.79 o
  -6  15  15      570.36      997.45    478.18 o
  -4  15  15     1962.07     2154.25    468.74 o
  -2  15  15     5359.45     6239.97    520.74 o
   0  15  15      339.34       60.37    491.85 o
   2  15  15     1205.43     1398.67    450.02 o
   4  15  15       95.13     -447.07    447.07 o
   6  15  15     1987.00     2005.66    680.86 o
   8  15  15      765.87      308.59    459.98 o
  -5  16  15      443.61     1671.97    508.26 o
  -3  16  15     1610.46     1222.12    495.83 o
  -1  16  15      178.47      864.14    505.04 o
   1  16  15      425.62      739.27    439.04 o
   3  16  15     2242.05     1610.54    528.94 o
   5  16  15      117.86     -154.60    550.44 o
  -2  17  15     1375.09     1043.59    534.55 o
   0  17  15      581.60     1137.13    471.83 o
   2  17  15     1670.33     2021.60    516.19 o
   0   0  16   108752.23   108541.05   1235.95 o
   1   1  16     2695.74     2728.34    369.55 o
   0   2  16    58777.37    57289.45    576.30 o
   2   2  16     9037.65     9532.14    414.71 o
  -1   3  16     2470.45     2557.10    411.39 o
   1   3  16    63758.17    61376.79    822.58 o
   3   3  16    18200.21    17581.87    541.77 o
  -2   4  16     3016.94     2843.74    496.28 o
   0   4  16     2750.08     2297.60    453.20 o
   2   4  16    27901.92    27684.28    581.61 o
   4   4  16    27846.71    28028.67    531.70 o
  -3   5  16        1.78       85.43    435.34 o
  -1   5  16     4020.45     3860.07    483.65 o
   1   5  16    10641.92    11304.75    567.78 o
   3   5  16       25.88      196.65    435.78 o
   5   5  16     6311.23     6059.48    443.16 o
  -4   6  16    31078.95    29933.16    564.52 o
  -2   6  16    14171.74    13782.64    762.78 o
   0   6  16    19908.36    19852.35    553.21 o
   2   6  16    55770.73    57422.68    641.95 o
   4   6  16    54553.95    56390.29    646.91 o
   6   6  16    27592.82    27315.28    565.98 o
  -5   7  16      762.68      876.27    433.32 o
  -3   7  16       73.85      401.10    498.67 o
  -1   7  16     4123.03     4826.72    588.45 o
   1   7  16    16989.64    17435.68    539.03 o
   3   7  16    21599.64    21302.21    508.25 o
   5   7  16     1079.50     1314.59    452.97 o
   7   7  16      562.26     1194.26    469.51 o
  -6   8  16     2829.56     3273.97    523.82 o
  -4   8  16     9961.05    11128.35    517.45 o
  -2   8  16    33985.87    33656.65    598.01 o
   0   8  16    39732.65    41354.06    601.06 o
   2   8  16     1969.24     2480.46    424.97 o
   4   8  16    11128.80    11769.41    457.20 o
   6   8  16    11869.92    12387.89    562.49 o
   8   8  16     3310.69     3215.80    544.74 o
  -7   9  16     1073.26      722.54    506.79 o
  -5   9  16       74.35      317.29    473.40 o
  -3   9  16     1191.81     1950.60    491.75 o
  -1   9  16      651.33     1013.37    495.73 o
   1   9  16      717.61      401.25    450.31 o
   3   9  16     1224.30     1532.48    438.05 o
   5   9  16     1907.82     1668.15    422.70 o
   7   9  16    15698.97    16163.77    495.50 o
   9   9  16      497.37     1137.75    518.41 o
  -8  10  16     2564.17     4107.73    531.31 o
  -6  10  16     3263.80     3272.20    508.36 o
  -4  10  16     7270.99     5956.39    494.58 o
  -2  10  16    19570.25    20947.34    548.10 o
   0  10  16    10021.66     9602.79    568.11 o
   2  10  16      489.44      693.07    413.85 o
   4  10  16      122.74      326.21    395.26 o
   6  10  16    23443.36    21579.37    600.05 o
   8  10  16    15597.90    14554.53    494.27 o
  10  10  16     1263.22     1248.25    472.24 o
  -9  11  16     5932.47     6498.18    537.00 o
  -7  11  16     3496.04     4368.37    531.98 o
  -5  11  16      350.23      718.18    501.34 o
  -3  11  16     1492.25     2294.90    437.10 o
  -1  11  16     8132.66     8015.28    521.44 o
   1  11  16    15215.17    17420.96    602.91 o
   3  11  16      338.36      216.36    447.91 o
   5  11  16      267.90      332.86    417.33 o
   7  11  16     5504.81     5091.69    442.28 o
   9  11  16      576.55     1631.94    445.16 o
  11  11  16     1755.74     2426.16    478.94 o
 -10  12  16     2945.74     2159.14    468.30 o
  -8  12  16    15395.91    15823.33    586.38 o
  -6  12  16    24620.48    23989.62    573.35 o
  -4  12  16     5127.78     5974.24    489.69 o
  -2  12  16     6238.15     5514.85    567.44 o
   0  12  16    18852.79    18233.05    549.50 o
   2  12  16     8761.25     8039.61    508.32 o
   4  12  16     8859.53     8695.03    468.63 o
   6  12  16    25637.64    25052.39    603.57 o
   8  12  16    18524.16    17154.79    501.67 o
  10  12  16     1849.61     1966.49    548.55 o
  -9  13  16        1.44       18.67    501.64 o
  -7  13  16      299.30      881.42    513.85 o
  -5  13  16     1859.31      559.86    512.31 o
  -3  13  16     3762.83     4277.40    477.05 o
  -1  13  16     1631.04      886.64    463.59 o
   1  13  16     6985.00     7880.06    512.59 o
   3  13  16     1393.04     1175.23    410.78 o
   5  13  16    13932.04    14417.62    493.03 o
   7  13  16      975.58      991.47    458.28 o
   9  13  16      642.57      767.06    490.25 o
  -8  14  16    10357.03     8874.59    530.50 o
  -6  14  16    13271.74    14622.42    523.98 o
  -4  14  16     3263.63     3787.12    463.98 o
  -2  14  16      729.19      926.18    511.97 o
   0  14  16    17953.80    17831.13    497.26 o
   2  14  16    19478.79    19939.39    833.06 o
   4  14  16     5542.52     6104.06    450.77 o
   6  14  16     3686.45     2964.49    445.29 o
   8  14  16     4483.87     5626.72    590.23 o
  -7  15  16       52.92     -492.04    511.91 o
  -5  15  16      128.57      598.56    471.00 o
  -3  15  16     3203.71     3128.62    443.40 o
  -1  15  16      827.11      426.88    484.91 o
   1  15  16      252.58      340.15    490.88 o
   3  15  16     1617.22     1691.15    443.28 o
   5  15  16     6107.24     6297.32    527.55 o
   7  15  16      113.77     -318.56    689.87 o
  -4  16  16     2117.34     2461.36    480.43 o
  -2  16  16     1695.69     2270.38    564.97 o
   0  16  16     3390.99     2754.52    469.13 o
   2  16  16     4828.59     4795.09    460.15 o
   4  16  16      613.58      879.26    481.92 o
   0   1  17      608.60      623.95    369.29 o
  -1   2  17     8326.78     7936.02    422.52 o
   1   2  17      251.11      511.37    400.16 o
  -2   3  17    13336.25    13490.52    494.76 o
   0   3  17     3861.99     3585.53    392.65 o
   2   3  17     7425.59     7475.13    451.86 o
  -3   4  17      556.30      101.36    526.16 o
  -1   4  17     2174.37     1676.90    405.48 o
   1   4  17       50.43      133.93    442.02 o
   3   4  17     2454.98     2919.14    485.83 o
  -4   5  17     2160.75     2786.57    486.84 o
  -2   5  17      237.18      204.09    501.56 o
   0   5  17     6862.69     6594.63    545.05 o
   2   5  17     3055.17     2786.35    492.95 o
   4   5  17     1327.52     1619.14    428.12 o
  -5   6  17    10013.79     8785.23    491.08 o
  -3   6  17    26231.98    24997.04    786.03 o
  -1   6  17      919.07      982.79    552.85 o
   1   6  17     5278.81     5562.83    447.79 o
   3   6  17      310.50      548.54    441.59 o
   5   6  17     5585.66     5707.30    449.27 o
  -6   7  17      697.50      824.26    508.23 o
  -4   7  17    26350.91    26487.16    610.43 o
  -2   7  17    16835.66    18637.03    823.72 o
   0   7  17     2797.34     2948.79    509.87 o
   2   7  17      839.15      766.97    434.64 o
   4   7  17    13378.51    12675.75    457.73 o
   6   7  17     1207.11     1301.63    465.31 o
  -7   8  17       16.58      611.71    512.85 o
  -5   8  17     5890.20     5899.58    491.78 o
  -3   8  17     7173.43     7541.77    529.64 o
  -1   8  17     3650.68     3554.84    519.95 o
   1   8  17    16574.94    17174.42    510.96 o
   3   8  17      195.89       78.79    432.21 o
   5   8  17    10652.79    10307.65    476.11 o
   7   8  17     1289.02     1215.41    473.56 o
  -8   9  17     2419.12     2837.25    515.42 o
  -6   9  17      624.79      890.56    463.83 o
  -4   9  17     2412.42     2661.12    493.08 o
  -2   9  17     5911.87     6352.54    552.55 o
   0   9  17     4478.44     4190.51    497.96 o
   2   9  17     3875.68     4383.04    441.35 o
   4   9  17     1818.21     1394.09    418.32 o
   6   9  17     3215.06     3853.50    470.34 o
   8   9  17        0.39       21.64    496.23 o
  -9  10  17      917.44      999.27    759.58 o
  -7  10  17     4863.66     4460.91    552.22 o
  -5  10  17     7251.96     7090.71    518.83 o
  -3  10  17      878.90     1108.12    436.93 o
  -1  10  17     1818.71     1791.63    483.41 o
   1  10  17     3149.30     3516.45    487.85 o
   3  10  17      497.74      395.04    433.13 o
   5  10  17     1658.57     1652.16    410.87 o
   7  10  17     2308.21     2728.68    453.68 o
   9  10  17     5560.04     7105.68    553.55 o
 -10  11  17     1226.84     1592.46    551.57 o
  -8  11  17     1268.19     1610.80    462.00 o
  -6  11  17     6235.28     7142.37    492.99 o
  -4  11  17     9870.33    10598.75    504.05 o
  -2  11  17      234.59      140.74    536.66 o
   0  11  17      915.05     1397.27    511.21 o
   2  11  17     1656.33      774.41    431.89 o
   4  11  17      209.29      779.68    426.47 o
   6  11  17      168.18       58.27    495.31 o
   8  11  17     1050.50      835.82    457.54 o
  10  11  17     1889.70     1937.65    480.92 o
  -9  12  17     1159.27     1278.41    547.78 o
  -7  12  17     2893.30     3043.27    467.80 o
  -5  12  17     3789.62     4368.14    456.84 o
  -3  12  17     1171.25      434.71    460.12 o
  -1  12  17     6086.41     5255.41    484.56 o
   1  12  17      948.68      144.85    432.58 o
   3  12  17      244.50      705.92    455.77 o
   5  12  17      315.61      174.08    462.87 o
   7  12  17       20.09      506.63    474.84 o
   9  12  17      164.99      588.29    457.57 o
  -8  13  17      332.29      791.90    469.63 o
  -6  13  17      982.69     1403.60    501.22 o
  -4  13  17     2367.84     2775.63    443.91 o
  -2  13  17        5.81     -503.59    503.59 o
   0  13  17     3503.03     3830.92    489.27 o
   2  13  17     1758.19     2137.34    454.69 o
   4  13  17       44.88       71.83    441.49 o
   6  13  17     1943.44     1994.54    434.10 o
   8  13  17       57.89      253.19    464.09 o
  -7  14  17       75.55      260.77    536.76 o
  -5  14  17      428.53      396.38    470.63 o
  -3  14  17     2476.74     2808.63    480.53 o
  -1  14  17     3470.49     3317.30    553.42 o
   1  14  17        9.52      -82.06    420.76 o
   3  14  17      196.61      211.18    424.91 o
   5  14  17       44.89      239.36    428.00 o
   7  14  17       44.96     -207.23    474.79 o
  -6  15  17      797.40      370.41    492.93 o
  -4  15  17     2376.39     2890.44    466.80 o
  -2  15  17      803.66      282.73    596.71 o
   0  15  17      274.20      407.24    417.49 o
   2  15  17     1736.36     1391.55    462.97 o
   4  15  17      182.44     -193.50    650.93 o
   6  15  17      734.45      933.03    495.48 o
  -1  16  17     2705.43     2026.67    442.58 o
   1  16  17     1626.18     1299.77    492.35 o
   1   1  18     4883.91     4459.28    410.60 o
   0   2  18    13440.70    12197.53    421.89 o
   2   2  18    22363.47    21254.23    491.69 o
  -1   3  18    22618.20    22905.65    482.37 o
   1   3  18    15426.89    15949.13    499.37 o
   3   3  18    37023.67    37494.59    573.66 o
  -2   4  18        3.00      395.51    423.18 o
   0   4  18    15602.57    14037.78    464.62 o
   2   4  18    21168.40    21302.81    591.40 o
   4   4  18       84.04      490.34    464.52 o
  -3   5  18    33509.74    34689.26    755.22 o
  -1   5  18    32285.96    33975.05    614.70 o
   1   5  18    26395.07    25033.03    643.29 o
   3   5  18    19332.86    19111.66    565.19 o
   5   5  18    19555.75    18948.32    503.25 o
  -4   6  18     7115.91     7525.81    665.98 o
  -2   6  18      750.93      301.03    513.74 o
   0   6  18     2363.90     2268.26    481.87 o
   2   6  18    10374.95    10068.57    542.71 o
   4   6  18     7414.69     8299.66    469.70 o
   6   6  18       99.93      686.62    489.45 o
  -5   7  18     5456.49     5168.77    559.20 o
  -3   7  18    20742.27    19841.91    740.69 o
  -1   7  18    13002.78    11943.81    600.81 o
   1   7  18     5724.52     5327.25    471.24 o
   3   7  18     4342.31     4699.70    465.99 o
   5   7  18     6187.73     6529.34    439.91 o
   7   7  18     2119.20     2525.75    512.27 o
  -6   8  18      925.07     1183.72    458.12 o
  -4   8  18      300.15      346.25    486.34 o
  -2   8  18       48.20       55.59    629.94 o
   0   8  18     7682.62     8001.21    524.26 o
   2   8  18     9181.66     9906.00    445.44 o
   4   8  18       43.69     -394.94    408.52 o
   6   8  18    13708.80    12412.03    501.23 o
   8   8  18     1626.57     1937.77    515.65 o
  -7   9  18     5086.95     5843.20    566.87 o
  -5   9  18     8703.68     7667.50    494.14 o
  -3   9  18     7679.68     8138.03    537.30 o
  -1   9  18     5163.64     6184.86    480.74 o
   1   9  18     2111.21     1745.56    475.12 o
   3   9  18     9336.21     9911.29    488.22 o
   5   9  18    11563.89    12619.46    528.39 o
   7   9  18     9974.90    10347.87    509.73 o
   9   9  18     4022.31     4851.97    813.70 o
  -8  10  18     5952.87     6921.50    513.53 o
  -6  10  18      171.83       77.56    454.21 o
  -4  10  18     1077.32     1219.40    505.20 o
  -2  10  18      572.36      993.22    544.77 o
   0  10  18     7711.55     7657.82    540.37 o
   2  10  18      825.60     1034.39    427.69 o
   4  10  18     1059.25      671.67    479.20 o
   6  10  18     9947.75     9373.01    511.40 o
   8  10  18     1722.34     1831.37    536.32 o
  10  10  18     5053.97     4813.14    525.68 o
  -9  11  18     7439.13     7832.18    626.32 o
  -7  11  18    13907.63    14611.11    571.72 o
  -5  11  18    12624.29    12518.14    521.83 o
  -3  11  18    10226.65    10930.83    516.12 o
  -1  11  18     8013.92     9500.44    635.02 o
   1  11  18     9674.81    10730.45    473.94 o
   3  11  18    21483.89    20759.84    488.31 o
   5  11  18    30242.21    30227.60    620.57 o
   7  11  18     7570.50     7634.48    500.63 o
   9  11  18     2098.61     2729.81    566.08 o
  11  11  18     6457.09     6843.79    568.04 o
  -8  12  18      737.30      470.78    475.33 o
  -6  12  18      252.42       70.10    424.69 o
  -4  12  18     6819.92     6257.30    523.17 o
  -2  12  18       20.64     -201.94    488.85 o
   0  12  18    12194.45    12657.83    731.20 o
   2  12  18      567.05     1220.25    490.12 o
   4  12  18    10092.26    10152.87    461.73 o
   6  12  18     1589.22     1970.60    474.45 o
   8  12  18      199.16      152.82    465.56 o
  -7  13  18     3066.46     2761.25    451.90 o
  -5  13  18     7232.31     5940.53    486.88 o
  -3  13  18     7890.13     7678.53    550.60 o
  -1  13  18     6711.25     8334.11    585.45 o
   1  13  18     8314.62     8611.17    503.27 o
   3  13  18     8365.78     7301.22    525.47 o
   5  13  18     8019.47     7728.35    548.92 o
   7  13  18     2613.43     2296.05    512.84 o
  -6  14  18      195.04     1348.22    515.47 o
  -4  14  18     1070.89      982.35    483.06 o
  -2  14  18     1740.16     1375.78    466.10 o
   0  14  18      484.14      698.03    501.32 o
   2  14  18      135.57     -438.83    438.83 o
   4  14  18     9038.06     8277.87    498.30 o
   6  14  18     2524.59     2631.85    474.60 o
  -3  15  18     6546.54     6210.45    539.82 o
  -1  15  18     3403.15     2962.50    496.90 o
   1  15  18      501.87      158.60    451.58 o
   3  15  18      607.66      335.43    446.79 o
   0   1  19       31.86      102.62    394.19 o
  -1   2  19     2674.48     2513.50    435.43 o
   1   2  19     2378.30     2013.68    429.82 o
  -2   3  19     3256.05     2797.91    423.93 o
   0   3  19      619.76      347.78    420.77 o
   2   3  19     9677.75     9345.67    502.43 o
  -3   4  19     1999.72     2214.77    452.56 o
  -1   4  19      299.89      279.22    454.91 o
   1   4  19     1140.96     1062.70    461.33 o
   3   4  19      283.14      383.15    459.41 o
  -4   5  19    12557.56    12646.99    639.77 o
  -2   5  19     1022.82     1462.91    519.54 o
   0   5  19     9890.75     9518.27    480.40 o
   2   5  19      904.41      895.61    502.86 o
   4   5  19    12224.33    12874.02    550.97 o
  -5   6  19     1183.19     1101.29    517.07 o
  -3   6  19    11213.08     8877.15    836.40 o
  -1   6  19     4964.94     4410.17    452.24 o
   1   6  19      660.72     1113.10    552.55 o
   3   6  19      175.62      -61.44    506.14 o
   5   6  19      693.53     1048.16    426.29 o
  -6   7  19     1049.27     1055.60    549.47 o
  -4   7  19     8524.00     8581.11    793.33 o
  -2   7  19       65.03       29.14    464.56 o
   0   7  19    16166.90    15619.45    526.27 o
   2   7  19     2578.11     3075.70    445.87 o
   4   7  19     6886.17     6984.27    455.05 o
   6   7  19      839.29      824.57    443.13 o
  -7   8  19     6043.55     7304.20    594.87 o
  -5   8  19     2961.63     3254.51    520.78 o
  -3   8  19      820.00     1499.55    634.50 o
  -1   8  19        0.68      768.08    521.09 o
   1   8  19      450.30      350.41    455.34 o
   3   8  19        8.49      332.40    424.64 o
   5   8  19     1596.62     1461.96    447.43 o
   7   8  19     2683.65     2248.85    516.40 o
  -8   9  19     1215.20      878.89    521.85 o
  -6   9  19    11541.98    11639.99    527.17 o
  -4   9  19      373.53      440.62    486.45 o
  -2   9  19     1937.93     2747.78    587.31 o
   0   9  19     4205.15     3221.41    480.61 o
   2   9  19     4579.15     5836.96    471.58 o
   4   9  19     2291.25     2594.78    440.57 o
   6   9  19       78.27      410.11    409.90 o
   8   9  19     2493.92     1698.78    557.54 o
  -9  10  19     1034.20     1602.21    562.57 o
  -7  10  19      981.38      723.76    516.06 o
  -5  10  19     3954.74     4670.58    558.39 o
  -3  10  19     9531.18     9545.82    603.16 o
  -1  10  19     3543.16     4313.10    533.87 o
   1  10  19      643.59      645.04    486.41 o
   3  10  19      651.97     -163.69    470.58 o
   5  10  19      283.28      -30.46    475.05 o
   7  10  19     1298.13      795.45    484.25 o
   9  10  19     2906.50     2581.10    552.47 o
 -10  11  19     2682.07     2527.43    567.47 o
  -8  11  19      507.68      383.94    482.80 o
  -6  11  19     4766.33     5498.48    508.21 o
  -4  11  19       24.15      661.88    502.51 o
  -2  11  19     6347.33     6619.75    592.82 o
   0  11  19     2871.61     3356.44    545.42 o
   2  11  19        2.32     -487.86    487.86 o
   4  11  19      268.82      -22.72    439.65 o
   6  11  19      269.08      883.17    510.96 o
   8  11  19      520.70      244.74    605.79 o
  10  11  19      795.58      974.68    526.90 o
  -7  12  19      156.93      216.13    493.81 o
  -5  12  19     1564.86     2265.27    478.68 o
  -3  12  19     1672.29     1715.27    548.71 o
  -1  12  19      129.06       35.80    537.47 o
   1  12  19     5228.70     5315.41    468.38 o
   3  12  19      101.65     1080.30    461.55 o
   5  12  19      933.01     1141.21    511.22 o
   7  12  19      583.31      725.09    515.75 o
  -6  13  19       67.73     -361.63    461.47 o
  -4  13  19      118.78      722.07    467.21 o
  -2  13  19     1428.35     1660.78    479.26 o
   0  13  19      821.69      755.91    524.08 o
   2  13  19       46.31      613.49    465.81 o
   4  13  19       84.73     -472.86    476.43 o
   6  13  19      213.03      794.26    468.18 o
  -5  14  19     1475.27     1575.61    508.09 o
  -3  14  19     2672.93     2918.46    531.62 o
  -1  14  19     1806.05     1386.86    531.71 o
   1  14  19      721.31     1300.01    436.27 o
   3  14  19      173.61      728.41    431.85 o
   5  14  19      274.13      636.83    523.36 o
   0   0  20    11487.07     9828.61   1644.76 o
   1   1  20     2330.53     1838.16    463.35 o
   0   2  20     2312.86     2574.83    401.95 o
   2   2  20    17316.26    16351.00    534.76 o
  -1   3  20      178.43      322.99    462.68 o
   1   3  20     2654.75     2380.90    468.80 o
   3   3  20     1991.14     2423.86    472.94 o
  -2   4  20    67360.30    64749.63   1009.28 o
   0   4  20    41200.07    41013.27    631.05 o
   2   4  20    21455.51    20810.35    518.17 o
   4   4  20    18302.99    17865.85    529.41 o
  -3   5  20     1654.48     1348.68    563.70 o
  -1   5  20      666.34      470.63    468.25 o
   1   5  20     1003.39      892.35    467.07 o
   3   5  20      960.77      991.32    476.28 o
   5   5  20      210.25      -38.48    568.76 o
  -4   6  20    12478.53    13433.58    711.90 o
  -2   6  20    28927.56    29267.52    629.30 o
   0   6  20    12287.13    13179.57    536.24 o
   2   6  20     1563.61     1687.46    496.07 o
   4   6  20      266.42      547.51    461.70 o
   6   6  20      435.38      360.85    526.52 o
  -5   7  20      529.05      369.11    593.79 o
  -3   7  20      597.75     1328.44    640.71 o
  -1   7  20      333.59       47.08    503.98 o
   1   7  20     3334.60     3899.09    519.55 o
   3   7  20      641.34      327.18    447.61 o
   5   7  20     4464.37     4454.31    427.31 o
   7   7  20      482.37      146.91    485.28 o
  -6   8  20     9420.88     9290.13    587.00 o
  -4   8  20     6281.02     6799.22    675.93 o
  -2   8  20     1920.63     1571.38    512.14 o
   0   8  20      801.17      603.03    540.82 o
   2   8  20     4162.13     4412.68    462.42 o
   4   8  20     7913.67     7823.49    482.42 o
   6   8  20     4754.10     4024.01    470.78 o
   8   8  20     7613.98     7600.36    565.55 o
  -7   9  20      691.34      161.72    535.01 o
  -5   9  20       30.65      -73.14    511.44 o
  -3   9  20       10.64      168.19    705.67 o
  -1   9  20     1268.42     1136.86    543.31 o
   1   9  20        8.49     -155.02    451.80 o
   3   9  20     1380.25     1529.32    451.16 o
   5   9  20     3657.40     3656.58    466.37 o
   7   9  20     1112.56      862.18    499.59 o
   9   9  20     2620.00     2621.07    587.83 o
  -8  10  20    12402.05    12663.64    533.95 o
  -6  10  20    15196.40    15418.25    769.80 o
  -4  10  20    11781.10    11781.03    521.99 o
  -2  10  20     2727.40     1769.34    588.65 o
   0  10  20     3342.58     3233.78    516.98 o
   2  10  20    28246.70    28220.52    694.01 o
   4  10  20    44555.75    44446.63   1044.39 o
   6  10  20     8774.50     9423.86    477.17 o
   8  10  20     1037.76     1411.52    521.58 o
  10  10  20     8821.64     9504.23    546.91 o
  -9  11  20      192.42      556.91    532.43 o
  -7  11  20        1.07     -467.11    503.82 o
  -5  11  20     1211.18     1954.49    520.11 o
  -3  11  20      942.87      918.79    617.64 o
  -1  11  20      888.41      581.32    564.07 o
   1  11  20     1695.56     1641.85    476.34 o
   3  11  20     2172.36     2064.36    482.64 o
   5  11  20      335.95      254.40    500.94 o
   7  11  20       44.80      473.05    502.07 o
   9  11  20     1150.96     1200.31    556.50 o
  -6  12  20     2193.16     2327.51    541.72 o
  -4  12  20    10146.97    10171.30    633.14 o
  -2  12  20     9812.69    10926.68    612.09 o
   0  12  20     3122.82     3072.35    513.87 o
   2  12  20    12222.22    11455.42    504.85 o
   4  12  20    16539.77    17059.59    530.20 o
   6  12  20     2305.46     2128.34    559.00 o
  -5  13  20      191.13      -69.22    518.36 o
  -3  13  20      129.27      -54.46    530.96 o
  -1  13  20       17.90      720.83    537.76 o
   1  13  20      161.64      123.16    441.08 o
   3  13  20     2320.83     2277.71    467.25 o
   5  13  20     1614.21     1475.93    532.46 o
  -2  14  20     9952.04    10330.77    495.76 o
   0  14  20      463.18      649.91    494.51 o
   2  14  20      234.79      375.08    424.40 o
   0   1  21      366.67      737.19    489.49 o
  -1   2  21      396.70      639.01    487.68 o
   1   2  21      384.32      720.40    440.00 o
  -2   3  21        0.19      -71.90    474.14 o
   0   3  21     2449.13     3027.44    505.41 o
   2   3  21       11.78      283.98    454.39 o
  -3   4  21     3965.95     4644.51    509.64 o
  -1   4  21     3446.78     2211.66    527.01 o
   1   4  21        1.81      379.29    498.65 o
   3   4  21     4770.44     5165.04    441.09 o
  -4   5  21      724.84     1155.89    558.47 o
  -2   5  21     5164.80     4520.25    507.51 o
   0   5  21    11341.57    11621.34    489.17 o
   2   5  21      258.12       41.07    418.25 o
   4   5  21    10009.54     9765.84    516.92 o
  -5   6  21       38.28       97.57    645.12 o
  -3   6  21       10.56       76.00    529.92 o
  -1   6  21     6409.48     6525.81    502.72 o
   1   6  21     3360.67     3492.18    480.45 o
   3   6  21     3605.62     3235.89    483.20 o
   5   6  21      621.87      879.02    650.42 o
  -6   7  21     4216.77     4534.74    588.36 o
  -4   7  21       44.15     -562.58    562.58 o
  -2   7  21       15.93     -621.37    621.37 o
   0   7  21     2148.11     2184.70    499.60 o
   2   7  21       14.71      588.82    558.87 o
   4   7  21     2248.01     2083.35    497.00 o
   6   7  21      184.09       67.86    517.59 o
  -7   8  21     7863.09     7509.26    533.99 o
  -5   8  21     7131.22     7540.56    738.85 o
  -3   8  21       23.43     -291.59    548.43 o
  -1   8  21       20.03     -471.87    471.87 o
   1   8  21     1378.27     1291.50    551.15 o
   3   8  21      104.79      648.17    413.02 o
   5   8  21       13.10      -81.02    406.40 o
   7   8  21     3987.02     3433.53    480.78 o
  -8   9  21     1309.90      720.54    516.69 o
  -6   9  21     1904.35     1542.52    556.93 o
  -4   9  21     3715.64     2818.37    685.93 o
  -2   9  21    12560.90    12821.48    631.75 o
   0   9  21       45.36      -61.89    590.40 o
   2   9  21      936.80     1243.40    448.01 o
   4   9  21        7.63        2.08    477.14 o
   6   9  21     1091.17      688.65    428.13 o
   8   9  21      270.88      -43.76    557.83 o
  -7  10  21      206.58      286.27    496.15 o
  -5  10  21     1035.07      273.62    523.89 o
  -3  10  21     3265.93     3520.54    657.26 o
  -1  10  21     6499.89     7280.99    613.44 o
   1  10  21      239.37      254.34    478.06 o
   3  10  21      313.28     -260.22    449.12 o
   5  10  21        2.41      298.02    453.72 o
   7  10  21      531.56     1537.56    547.60 o
  -6  11  21      169.09     -234.71    519.62 o
  -4  11  21     1316.51     1530.95    636.80 o
  -2  11  21     1604.22     1269.97    673.11 o
   0  11  21      409.81      177.31    509.23 o
   2  11  21     4303.48     4692.98    504.11 o
   4  11  21       32.96      429.01    481.41 o
   6  11  21      544.74      317.34    482.61 o
  -5  12  21      406.02      361.24    506.56 o
  -3  12  21      593.53     1308.52    573.99 o
  -1  12  21      387.01      643.84    626.16 o
   1  12  21        0.79     -383.45    465.61 o
   3  12  21      253.08     -189.09    526.65 o
   5  12  21      106.99      492.48    487.10 o
  -2  13  21     1337.66     1477.74    583.17 o
   0  13  21      651.20     1233.81    558.98 o
   2  13  21      147.84      194.14    517.79 o
   1   1  22      457.02      642.54    517.48 o
   0   2  22     1010.80      675.79    565.73 o
   2   2  22     2863.69     3052.38    559.20 o
  -1   3  22    24018.45    24036.56    645.49 o
   1   3  22    16088.52    15750.50    533.90 o
   3   3  22    26021.92    25092.02    625.58 o
  -2   4  22        0.35     -456.17    547.79 o
   0   4  22     5213.53     5748.26    553.02 o
   2   4  22     3994.87     4803.95    451.52 o
   4   4  22      674.25      965.47    547.04 o
  -3   5  22    14567.95    14056.11    601.71 o
  -1   5  22    35692.98    37044.14    708.13 o
   1   5  22     9591.30     9793.96    491.74 o
   3   5  22      719.11      784.20    415.29 o
   5   5  22     1305.20     1404.40    553.57 o
  -4   6  22      205.75      332.93    659.91 o
  -2   6  22        2.41     -590.99    616.11 o
   0   6  22       55.95      -81.22    465.30 o
   2   6  22       13.37      204.49    423.49 o
   4   6  22     1707.45     2892.10    545.84 o
   6   6  22      502.56       62.90    694.37 o
  -5   7  22     4537.74     4243.09    583.83 o
  -3   7  22     6368.39     6530.82    564.97 o
  -1   7  22     3368.07     3140.94    505.15 o
   1   7  22     3001.32     3133.95    469.76 o
   3   7  22     2180.03     1724.11    506.89 o
   5   7  22     1512.42      748.73    614.37 o
   7   7  22     9043.40     9326.50    491.19 o
  -6   8  22       38.75     -544.07    544.07 o
  -4   8  22       56.85     -449.38    596.60 o
  -2   8  22      234.16     -367.61    635.93 o
   0   8  22     1398.13     1238.99    548.80 o
   2   8  22     3065.25     2296.77    545.49 o
   4   8  22     2763.17     2908.05    496.40 o
   6   8  22      143.39       92.93    526.07 o
   8   8  22      983.49     1128.30    509.31 o
  -7   9  22    14934.87    14777.75    656.53 o
  -5   9  22    14646.41    14673.98    762.02 o
  -3   9  22     2962.78     2368.38    593.11 o
  -1   9  22      905.28       48.56    517.51 o
   1   9  22    11578.32    11246.34    642.31 o
   3   9  22    28782.26    26448.98    566.54 o
   5   9  22    10814.79    11931.75    522.03 o
   7   9  22     3073.51     3193.66    501.39 o
  -6  10  22      153.52      627.60    542.24 o
  -4  10  22       56.11     1383.47    651.52 o
  -2  10  22       79.58     -325.39    557.26 o
   0  10  22       39.68     -287.64    581.82 o
   2  10  22       92.19      950.23    484.68 o
   4  10  22      192.20      383.11    492.26 o
   6  10  22      991.27     1192.26    495.28 o
  -5  11  22     5600.07     5151.23    555.89 o
  -3  11  22     5739.18     5644.94    688.72 o
  -1  11  22     3468.25     3291.05    719.16 o
   1  11  22     8228.38     8027.87    534.21 o
   3  11  22    19496.32    18782.66    791.30 o
   5  11  22     6056.34     5489.98    497.25 o
  -2  12  22       52.80     -157.90    550.78 o
   0  12  22     2758.49     2274.59    504.28 o
   2  12  22     1860.69     2451.54    508.73 o
   0   1  23      913.85      961.80    725.85 o
  -1   2  23     1210.19     1722.97    757.96 o
   1   2  23      729.19     1250.35    536.75 o
  -2   3  23     1370.60     1726.58    515.20 o
   0   3  23        1.22      280.36    584.96 o
   2   3  23      530.90      259.10    528.74 o
  -3   4  23      645.18     1275.42    569.69 o
  -1   4  23     5894.92     5661.90    537.09 o
   1   4  23      309.91      257.69    485.45 o
   3   4  23     3753.76     3027.32    532.90 o
  -4   5  23      408.27      330.09    569.29 o
  -2   5  23     1267.75     1569.74    522.16 o
   0   5  23      721.55      376.37    516.25 o
   2   5  23       49.95      130.12    444.69 o
   4   5  23      184.47     -304.85    550.00 o
  -5   6  23       97.84     -424.63    550.42 o
  -3   6  23     2270.50     3008.82    587.76 o
  -1   6  23     1687.80     1244.85    513.98 o
   1   6  23     1233.12     1722.01    464.67 o
   3   6  23     2987.15     2615.61    462.87 o
   5   6  23      379.65      976.45    583.26 o
  -6   7  23     3519.86     3154.92    679.81 o
  -4   7  23     6511.27     6466.36    610.86 o
  -2   7  23     2389.80     2636.91    602.76 o
   0   7  23      335.24     -399.55    508.94 o
   2   7  23      885.89      615.95    428.53 o
   4   7  23      508.30     -320.40    565.26 o
   6   7  23     3452.87     3218.87    593.80 o
  -7   8  23     1416.87     1832.67    551.20 o
  -5   8  23      244.39      629.32    545.72 o
  -3   8  23     8422.24     7423.79    553.93 o
  -1   8  23     1293.59     1708.20    532.48 o
   1   8  23     2467.58     2504.54    521.92 o
   3   8  23        1.70      100.90    539.68 o
   5   8  23     2735.94     2947.40    606.49 o
   7   8  23       30.69     -306.03    479.78 o
  -6   9  23      184.87      272.90    593.85 o
  -4   9  23      177.94      764.72    564.00 o
  -2   9  23     1426.10      849.47    640.23 o
   0   9  23     3552.57     2031.15    582.51 o
   2   9  23      362.08      116.73    553.41 o
   4   9  23      514.38      109.79    495.41 o
   6   9  23      827.52     1131.06    575.98 o
  -5  10  23      448.54      223.16    696.86 o
  -3  10  23      971.03     1129.04    577.14 o
  -1  10  23       12.70      533.53    520.64 o
   1  10  23     2447.34     2308.73    594.79 o
   3  10  23      642.24      831.80    479.93 o
   5  10  23      218.80       28.10    448.78 o
  -2  11  23      280.62     -619.88    628.14 o
   0  11  23       17.06      407.29    590.24 o
   2  11  23        3.36      434.76    513.30 o
   1   1  24     1065.74     1229.23    814.01 o
   0   2  24     9840.11     9800.82    703.34 o
   2   2  24    11419.54    10303.34    634.94 o
  -1   3  24      218.71     -181.99    588.10 o
   1   3  24    13109.35    12769.38    744.00 o
   3   3  24     4186.62     4198.10    567.17 o
  -2   4  24     7780.60     6165.77    608.97 o
   0   4  24    12649.04    11400.25    717.10 o
   2   4  24     3790.64     3637.56    635.62 o
   4   4  24     3187.09     2584.72    594.29 o
  -3   5  24       64.58     -290.28    571.12 o
  -1   5  24      161.03     -186.60    500.34 o
   1   5  24      936.73      676.35    502.54 o
   3   5  24        1.51      662.45    652.30 o
   5   5  24     1546.60     1843.23    574.02 o
  -4   6  24     3615.08     3630.09    594.27 o
  -2   6  24     5243.71     5551.64    555.30 o
   0   6  24     4662.18     4688.81    582.00 o
   2   6  24     4986.46     5108.39    446.33 o
   4   6  24     2684.94     3040.38    569.62 o
   6   6  24     6363.19     5314.42    571.15 o
  -5   7  24      890.85     1030.10    541.67 o
  -3   7  24      303.61       28.44    588.83 o
  -1   7  24      981.70     1326.89    618.07 o
   1   7  24     5845.47     6229.10    538.92 o
   3   7  24     3796.16     4154.15    508.55 o
   5   7  24        0.24      419.38    558.97 o
   7   7  24      703.10      823.20    577.48 o
  -6   8  24    11978.47    12925.81    644.68 o
  -4   8  24     6081.08     6323.11    597.87 o
  -2   8  24     2921.42     3524.97    582.28 o
   0   8  24     6508.15     6764.83    616.18 o
   2   8  24    13248.69    12846.00    561.19 o
   4   8  24     8064.21     7629.06    617.80 o
   6   8  24     5900.33     5827.17    632.52 o
  -5   9  24      114.15     -239.04    614.83 o
  -3   9  24        0.11     -554.53    554.53 o
  -1   9  24       13.20     -343.24    564.98 o
   1   9  24      327.76     -241.39    481.51 o
   3   9  24      150.25      429.86    589.20 o
   5   9  24     2950.71     1547.18    723.11 o
  -2  10  24     3876.00     2362.25    618.24 o
   0  10  24     6298.84     5381.54    563.02 o
   2  10  24     8529.33     8706.69    616.08 o
   0   1  25       81.55       35.92   1456.43 o
  -1   2  25      755.28      796.17    760.23 o
   1   2  25     1531.66     1987.17    960.31 o
  -2   3  25     1757.34     1527.91    639.25 o
   0   3  25      438.39      586.16    727.36 o
   2   3  25     2099.76     1137.90    626.03 o
  -3   4  25      212.64      213.05    584.12 o
  -1   4  25       99.83     -138.16    588.81 o
   1   4  25       62.33      -26.51    837.34 o
   3   4  25     2532.22     3661.53    671.56 o
  -4   5  25       92.33     -226.82    553.17 o
  -2   5  25       29.43      505.47    563.16 o
   0   5  25       33.57     -211.33    570.15 o
   2   5  25       70.23     -413.05    586.51 o
   4   5  25       47.88      247.56    716.57 o
  -5   6  25     3599.54     3997.00    637.48 o
  -3   6  25     4297.37     4177.71    614.61 o
  -1   6  25      215.28      705.03    592.90 o
   1   6  25     1456.02     1813.71    491.12 o
   3   6  25      459.99      542.05    648.88 o
   5   6  25     1495.15     1142.94    574.23 o
  -4   7  25     3506.63     3692.25    611.55 o
  -2   7  25     3070.53     3093.16    553.12 o
   0   7  25      168.13     -123.82    556.49 o
   2   7  25      141.46     -379.59    550.47 o
   4   7  25      131.13      302.17    559.09 o
  -3   8  25      665.39      894.20    518.89 o
  -1   8  25      960.32      456.39    573.34 o
   1   8  25     4178.31     4223.09    528.47 o
   3   8  25       35.05     -329.15    531.70 o
   0   9  25      894.77     1405.99    540.48 o
   1   1  26    17173.79    19121.36   2152.32 o
   0   2  26      823.78     1428.95   1151.90 o
   2   2  26     2652.22     3001.52    687.05 o
  -1   3  26     3227.77     3046.35    627.90 o
   1   3  26     5574.46     5252.19    860.69 o
   3   3  26     1937.22     1392.03    678.77 o
  -2   4  26       20.21     -520.32    639.90 o
   0   4  26      597.41     1096.34    681.56 o
   2   4  26      968.82     -681.19    710.55 o
   4   4  26       10.91     -323.07    669.36 o
  -3   5  26     1129.00     1002.25    592.97 o
  -1   5  26     1019.90     1875.58    577.66 o
   1   5  26     2793.66     2222.49    689.84 o
   3   5  26     6570.59     5668.47    656.53 o
   5   5  26     6951.02     7705.87    718.30 o
  -4   6  26     1536.53     2517.75    603.16 o
  -2   6  26        9.84     -202.80    592.02 o
   0   6  26     1170.38      863.75    639.69 o
   2   6  26     1608.46     2273.34    747.12 o
   4   6  26      293.13      261.60    658.54 o
  -1   7  26     4685.21     4176.31    724.47 o
   1   7  26     9298.64     9972.35    636.56 o
   0   1  27      366.41      445.26   1132.59 o
  -1   2  27      201.66     -775.26   1970.28 o
   1   2  27        3.67    -1298.96   1298.96 o
  -2   3  27       97.14      463.73    687.21 o
   0   3  27        1.84     1386.30    954.59 o
   2   3  27     1334.17      837.91    905.94 o
  -3   4  27      159.46      817.57    640.81 o
  -1   4  27      650.54     -462.27    845.87 o
   1   4  27      760.19      431.90    800.29 o
   3   4  27      767.78     1637.77    769.73 o
   0   5  27     1281.65     1744.34    700.04 o
 
